# Supplementary material for: Vegetation dieback in the Mississippi River Delta triggered by acute drought and chronic relative sea-level rise
Source: Nat Commun. 2024 Apr 25;15:3518. doi: 10.1038/s41467-024-47828-x (PMC11045820; doi:10.1038/s41467-024-47828-x)
Supplement: Supplementary file 5 — Supplementary Data 1 [file 41467_2024_47828_MOESM5_ESM.xlsx]

## Sheet: Supplemental DATA
Supplementary Data 1. Annual data summary for total percent vegetation cover, Phragmites australis percent cover, seasonal mean and maximum salinity and marsh inundation from Coastwide Reference Monitoring System (CRMS) stations, Louisiana. Raw data for each CRMS station can be found at https://lacoast.gov/crms/#.
Site_ID	BASIN	Year	Veg_Collection Date	Total Vegetation Cover (%)	Phragmites Percent cover (%)	Non-storm daily max salinity (May - Jul)	Mean daily max salinity (May - Jul)	Maximum salinity (May - Jul)	Max salinity (Jul - Oct)	Mean daily max salinity (Mar-Oct)	Non-storm mean inundation (with marsh elevation change, cm, May - Jul)	Mean inundation (with marsh elevation change, cm, May- Jul)	Maximum inundation (with marsh elevation change, cm, May- Jul)	Mean marsh inundation (with marsh elevation change, cm, Mar - Oct)	% time flooded (with marsh elevation change, Mar - Oct)	Mean CRMS calculated inundation (cm, May - Jul)
CRMS0139	MRD	2007	2007-08-30	114.9	24	insufficient data	insufficient data	insufficient data	insufficient data	insufficient data	insufficient data	insufficient data	insufficient data	insufficient data	insufficient data	insufficient data
CRMS0139	MRD	2008	2008-08-21	88.7	22.5	0.184457	0.184457	0.22	0.23	0.178046	-0.296106	-0.296106	26.6739	-1.13774	44.2529	13.1747
CRMS0139	MRD	2009	2009-08-24	145.5	26	0.19163	0.19163	0.28	15.58	0.384909	-4.67522	-4.67522	58.2818	-5.34609	35	8.80428
CRMS0139	MRD	2010	2010-06-11	122.9	28.5	0.214239	0.214239	0.27	11.6	0.343265	-9.00806	-4.9116	33.7395	-8.48311	25.7143	12.1191
CRMS0139	MRD	2011	2011-08-24	129	30	0.196413	0.196413	0.26	15.35	0.832204	2.92314	2.92314	35.7353	-5.52121	27.3469	19.9572
CRMS0139	MRD	2012	2012-07-18	no data	0	2.61467	2.61467	16.83	21.77	3.04012	-15.9224	-11.2618	50.7897	-7.51839	27.3469	5.73115
CRMS0139	MRD	2013	2013-07-17	82.1	0	0.181087	0.181087	0.24	7.53	0.432082	3.92061	3.92061	37.4677	-1.64559	43.6735	21.1418
CRMS0139	MRD	2014	2014-08-06	109.4	0	0.191304	0.191304	0.22	7.79	0.434245	-5.68755	-5.68755	21.5495	-6.20463	31.4136	2.7567
CRMS0139	MRD	2015	2015-07-09	93.8	0	0.203125	0.203125	0.23	22.41	1.38149	3.88893	3.88893	26.8265	1.70496	57.9787	13.0759
CRMS0139	MRD	2016	2016-09-27	95.5	0	0.249434	0.249434	0.28	0.28	0.227366	-16.7021	-16.7021	14.0333	-2.99976	38.7097	-3.09535
CRMS0139	MRD	2017	2017-08-15	120.8	23.1	0.207935	0.207935	0.26	12.4	0.718286	2.5113	2.5113	69.7862	-2.37231	42.0408	17.3464
CRMS0139	MRD	2018	2018-08-08	139.6	22.3	0.218261	0.218261	0.26	19.31	0.422327	-19.8446	-19.8446	26.5397	-5.36757	39.1837	-2.78294
CRMS0139	MRD	2019	2019-08-13	98.4	28.6	0.2	0.2	0.2	0.3	0.241718	17.4732	17.4732	59.7346	12.1	83.6735	37.3951
CRMS0139	MRD	2020	2020-08-12	99.1	26.5	0.2	0.2	0.2	21.4	0.557261	-3.01332	1.7186	92.7412	6.00201	65.7143	26.776
CRMS0139	MRD	2021	2021-07-08	104.9	27	0.2	0.2	0.2	1.4	0.235294	insufficient data	2.97862	52.4616	4.90664	59.2308	26.5655
CRMS0139	MRD	2022	2022-07-13	117.7	17.2	insufficient data	insufficient data	insufficient data	insufficient data	insufficient data	insufficient data	insufficient data	insufficient data	insufficient data	insufficient data	insufficient data
CRMS0154	MRD	2006	2006-10-03	74.6	19	insufficient data	insufficient data	insufficient data	insufficient data	insufficient data	insufficient data	insufficient data	insufficient data	insufficient data	insufficient data	insufficient data
CRMS0154	MRD	2007	2007-08-27	121.3	22	insufficient data	insufficient data	insufficient data	insufficient data	insufficient data	insufficient data	insufficient data	insufficient data	insufficient data	insufficient data	insufficient data
CRMS0154	MRD	2008	2008-08-19	97.2	26.3	0.152717	1.88087	14.86	3.48	0.351837	-1.30886	-1.30886	9.10718	0.386081	42.449	5.54617
CRMS0154	MRD	2009	2009-08-10	126.8	33.5	0.370543	1.35543	14.16	3.35	0.652081	-3.77957	-3.77957	28.6932	-3.50361	33.4694	6.59171
CRMS0154	MRD	2010	2010-10-04	112.7	33.2	0.209457	10.2307	25.28	1.94	0.47298	-1.26454	1.54567	27.2962	-1.40371	43.6735	14.4007
CRMS0154	MRD	2011	2011-07-20	122.2	44	0.194783	2.69457	26.72	4.51	0.643347	9.61596	9.61596	26.9123	3.58702	63.2653	21.1799
CRMS0154	MRD	2012	2012-07-24	130	48	2.38565	3.92359	20.55	24.41	3.57546	-3.51735	-0.437471	36.3056	-1.23838	36.3265	14.0434
CRMS0154	MRD	2013	2013-07-16	no data	1	0.177283	1.24935	20.13	4.91	0.802041	4.51177	4.51177	21.8486	1.31535	58.7755	24.285
CRMS0154	MRD	2014	no data	no data	no data	0.211413	4.74946	31.03	2.84	0.683878	-0.985643	-0.985643	15.8591	0.290923	51.8367	-2.48655
CRMS0154	MRD	2015	no data	no data	no data	0.192174	5.33348	32.15	5.04	0.729102	9.51828	9.51828	22.9881	8.16308	88.1633	10.3847
CRMS0154	MRD	2016	no data	no data	no data	0.375326	6.7287	38.19	1.45	0.483796	5.72381	5.72381	25.2847	10.7572	86.9388	9.59148
CRMS0154	MRD	2017	2017-07-18	122.3	16.6	0.565055	0.875	15.7	4.07	0.943347	10.6693	11.9706	48.3469	8.08504	73.8776	19.9186
CRMS0154	MRD	2018	2018-07-24	140.4	45	0.315761	6.56087	28.7	2.41	0.576735	-13.2901	-13.0338	10.5856	3.50247	68.1633	8.81286
CRMS0154	MRD	2019	2019-07-16	118.6	21.3	0.408696	4.4125	29.1	1.7	0.432759	23.2859	23.8207	59.4225	20.2783	98.3673	37.8311
CRMS0154	MRD	2020	2020-06-16	135.3	5.4	0.318478	0.58	1.13	9.1	0.932653	14.2266	17.264	69.3923	18.7017	95.5102	31.6868
CRMS0154	MRD	2021	2021-07-27	119.7	14.4	0.373864	0.152717	0.36	6.4	0.746286	1.70589	2.28473	34.9807	-6.91468	54.6939	24.4016
CRMS0154	MRD	2022	2022-06-21	118.1	17	insufficient data	insufficient data	insufficient data	insufficient data	insufficient data	insufficient data	insufficient data	insufficient data	insufficient data	insufficient data	insufficient data
CRMS0156	MRD	2007	2007-08-27	86.7	79.5	insufficient data	insufficient data	insufficient data	insufficient data	insufficient data	insufficient data	insufficient data	insufficient data	insufficient data	insufficient data	insufficient data
CRMS0156	MRD	2008	2008-08-20	59.7	59.5	0.194891	0.194783	0.27	24.7	1.02388	-1.76133	-1.76133	14.0607	0.195501	42.449	8.61364
CRMS0156	MRD	2009	2009-08-11	83.4	78.5	0.393261	2.38565	6.68	2.32	0.621265	-4.0484	-4.0484	36.0704	-2.68227	39.1837	10.7336
CRMS0156	MRD	2010	no data	no data	no data	0.207935	0.177283	0.21	9.06	0.595918	-8.89957	-7.7115	15.5066	-9.65357	15.102	14.3373
CRMS0156	MRD	2011	2011-07-19	98.2	86.5	0.186848	0.211413	0.33	8.61	0.818857	-2.18283	-2.18283	13.919	-8.27206	20.2532	21.7993
CRMS0156	MRD	2012	no data	no data	no data	3.24413	0.192174	0.22	29.95	3.81808	-9.93671	-9.93671	34.9784	-9.79666	9.79592	16.5542
CRMS0156	MRD	2013	no data	no data	no data	0.184891	0.375326	1.16	4.31	0.872367	-4.05778	-4.05778	13.8172	-6.88396	20.8163	23.774
CRMS0156	MRD	2014	no data	no data	no data	0.212609	0.565055	1	2.82	0.728571	-11.3176	-11.3176	6.86382	-9.89746	12.2449	-9.06228
CRMS0156	MRD	2015	no data	no data	no data	0.191413	0.315761	1.31	11.74	0.915374	-2.24739	-2.24739	13.068	-2.55044	37.0044	2.10518
CRMS0156	MRD	2016	no data	no data	no data	0.396304	0.408696	1.1	1.55	0.522122	-7.28716	-7.28716	13.2799	-2.84594	36.3265	3.94147
CRMS0156	MRD	2017	2017-07-18	124	31.5	0.21913	0.318478	1.4	20.57	1.1295	2.95159	3.98867	37.858	-1.96519	40	14.1884
CRMS0156	MRD	2018	2018-07-26	92.4	37.5	0.35	0.373864	0.9	3.72	0.616082	-8.72842	-8.72842	21.4409	-0.30571	48.5714	4.87757
CRMS0156	MRD	2019	2019-07-16	116.7	42.3	0.2	1.24891	4.4	1.8	0.342857	10.403	10.0447	34.7781	6.22799	82.449	30.4002
CRMS0156	MRD	2020	2020-06-16	112.8	16	0.325	0.749429	1.47	32.6	1.49714	-3.84053	-1.22612	53.8624	1.19504	55.9184	23.2627
CRMS0156	MRD	2021	2021-06-09	90.9	25.2	0.466304	0.194891	0.66	17.8	1.36612	-10.97	-10.97	22.7472	-8.76722	15.9341	14.9364
CRMS0156	MRD	2022	2022-06-21	113.8	25	insufficient data	insufficient data	insufficient data	insufficient data	insufficient data	insufficient data	insufficient data	insufficient data	insufficient data	insufficient data	insufficient data
CRMS0157	MRD	2007	2007-08-27	133.4	78	insufficient data	insufficient data	insufficient data	insufficient data	insufficient data	insufficient data	insufficient data	insufficient data	insufficient data	insufficient data	insufficient data
CRMS0157	MRD	2008	2008-08-19	88.7	46.5	0.200109	0.186848	0.26	13.71	0.677347	10.1608	10.1608	28.0644	8.85815	77.9592	30.1136
CRMS0157	MRD	2009	2009-08-10	93.4	74.5	0.328696	3.24413	22.78	2.02	0.585265	7.1332	7.1332	41.8799	4.76826	65.3061	29.513
CRMS0157	MRD	2010	no data	no data	no data	0.221413	0.184891	0.22	1.09	0.362571	3.14071	7.9433	28.1221	3.67514	63.6735	33.6923
CRMS0157	MRD	2011	2011-07-18	103	71	0.214783	0.212609	0.58	4.13	0.597946	18.2966	18.2966	33.6079	7.63331	72.2449	44.7871
CRMS0157	MRD	2012	no data	no data	no data	2.29113	0.191413	0.22	21.58	3.0328	-3.48944	2.79219	40.971	2.14046	51.0204	29.8651
CRMS0157	MRD	2013	no data	no data	no data	0.210978	0.396304	1.27	2.33	0.566224	18.7778	18.7778	33.9775	12.0117	89.3878	44.4061
CRMS0157	MRD	2014	no data	no data	no data	0.204891	0.21913	0.61	1.99	0.67619	12.1918	12.1918	25.2091	10.1758	89.3878	17.2435
CRMS0157	MRD	2015	no data	no data	no data	0.210326	0.35	1.44	3.71	0.614174	27.1984	27.1984	44.1714	22.7496	98.7755	32.5315
CRMS0157	MRD	2016	no data	no data	no data	0.333696	0.2	0.2	1.2	0.439755	17.5302	17.5302	39.4262	20.6826	99.1837	23.2927
CRMS0157	MRD	2017	2017-07-18	84.2	22.6	0.209783	0.325	1.6	3.6	0.629796	25.4847	26.5589	58.5698	18.4148	93.0612	35.3269
CRMS0157	MRD	2018	2018-07-24	60.1	48	0.271739	0.466304	1.1	1.9	0.47102	15.1644	15.1644	35.2673	23.3815	100	25.8746
CRMS0157	MRD	2019	2019-07-17	56.2	33	0.2	1.26957	4.3	1.1	0.264082	48.4729	47.6135	73.2468	39.1266	100	61.9225
CRMS0157	MRD	2020	2020-06-16	7.7	3.4	0.241304	0.458649	0.8	2.5	0.476596	34.3856	34.4792	80.6303	36.5752	100	49.9555
CRMS0157	MRD	2021	2021-06-09	21.4	19.3	0.255435	0.200109	0.26	4.4	0.664356	15.3015	15.3423	42.2676	17.1393	99.505	35.0598
CRMS0157	MRD	2022	2022-06-21	35.3	33.7	0.818478	insufficient data	insufficient data	insufficient data	insufficient data	insufficient data	insufficient data	insufficient data	insufficient data	insufficient data	insufficient data
CRMS0159	MRD	2007	2007-08-27	77.5	72	insufficient data	insufficient data	insufficient data	insufficient data	insufficient data	insufficient data	insufficient data	insufficient data	insufficient data	insufficient data	insufficient data
CRMS0159	MRD	2008	2008-08-19	75.4	66.5	0.52163	0.214783	0.36	29.33	1.23911	insufficient data	insufficient data	insufficient data	insufficient data	insufficient data	insufficient data
CRMS0159	MRD	2009	2009-08-10	85.4	79.5	0.409674	2.29113	4.87	14.44	0.785429	-8.73158	-8.73158	19.1297	-5.23644	29.7959	15.0883
CRMS0159	MRD	2010	no data	no data	no data	0.243043	0.210978	0.35	4.97	0.535633	-8.90897	-6.99875	18.338	-8.54835	19.5918	16.2397
CRMS0159	MRD	2011	2011-07-19	102.5	63.5	0.199457	0.204891	0.25	21.47	0.924	-5.10747	-5.10747	6.23149	-7.24957	13.0612	20.8613
CRMS0159	MRD	2012	no data	no data	no data	3.05728	0.210326	0.29	27.14	4.20939	-3.78745	-1.02424	37.3452	-1.38004	33.0612	23.1373
CRMS0159	MRD	2013	no data	no data	no data	0.20337	0.333696	0.8	5.58	0.921673	-1.55274	-1.55274	11.6011	-0.673305	46.1224	5.69266
CRMS0159	MRD	2014	no data	no data	no data	0.226196	0.209783	0.4	8.23	0.631698	-4.97677	-4.97677	13.0703	-4.58712	28.3019	12.4164
CRMS0159	MRD	2015	no data	no data	no data	0.416087	0.271739	0.9	3.37	0.762612	0.539279	0.539279	12.4781	1.82227	58.7755	19.8231
CRMS0159	MRD	2016	no data	no data	no data	0.237429	0.2	0.2	2.07	0.499167	-3.25163	-3.25163	26.5582	6.56814	68.1633	17.6447
CRMS0159	MRD	2017	2017-07-20	81.3	79.5	0.284348	0.241304	1	13.34	1.17033	7.22915	8.66678	45.3661	9.65789	82.8571	13.1803
CRMS0159	MRD	2018	2018-07-24	68.2	64	0.304457	0.255435	0.6	2.72	0.510041	2.35051	2.35051	27.5867	10.2756	84.898	25.766
CRMS0159	MRD	2019	2019-07-17	74.1	71.5	0.28587	0.818478	3.5	11	0.805714	14.1878	15.0233	53.0092	16.5204	97.551	27.0683
CRMS0159	MRD	2020	2020-06-16	55.6	41	0.773913	1.63486	3.15	22	2.12041	11.3739	14.6375	65.7239	16.6815	95.9184	23.5405
CRMS0159	MRD	2021	2021-07-28	88.9	39.6	0.858442	0.52163	7.38	19.2	1.13291	7.75948	8.41575	30.6254	8.87626	87.6812	insufficient data
CRMS0159	MRD	2022	2022-06-21	69.3	34.5	insufficient data	insufficient data	insufficient data	insufficient data	insufficient data	insufficient data	insufficient data	insufficient data	insufficient data	insufficient data	insufficient data
CRMS0161	MRD	2007	2007-08-29	84.5	84	insufficient data	0.243043	0.73	31.72	insufficient data	insufficient data	insufficient data	insufficient data	17.6654	92.9134	insufficient data
CRMS0161	MRD	2008	2008-08-21	65	65	2.72663	0.199457	0.3	29.87	5.2571	11.5334	11.5334	27.6255	15.4859	94.2149	19.5753
CRMS0161	MRD	2009	2009-08-13	98	98	5.47728	3.05728	9.32	29.92	7.94871	12.5663	12.5663	59.1761	18.7647	93.7799	21.7558
CRMS0161	MRD	2010	no data	no data	no data	2.93717	0.20337	0.34	26.93	4.53873	13.2264	16.7485	49.6625	15.2337	88.5714	28.2949
CRMS0161	MRD	2011	2011-07-19	84.5	84.5	1.88326	0.226196	0.35	26.26	4.14131	12.9829	12.9829	36.2284	14.1559	97.1429	24.0817
CRMS0161	MRD	2012	no data	no data	no data	15.0073	0.416087	0.79	27.24	11.8444	18.2062	22.3533	78.8202	22.8937	97.9592	34.0635
CRMS0161	MRD	2013	no data	no data	no data	1.0313	0.237429	0.32	24.92	3.88624	23.6324	23.6324	52.6151	25.3276	98.7755	32.8759
CRMS0161	MRD	2014	no data	no data	no data	3.65793	0.284348	4.17	27.69	5.68506	18.1126	18.1126	41.9895	22.0518	99.5918	17.6048
CRMS0161	MRD	2015	no data	no data	no data	0.257065	0.304457	0.77	24.62	1.38123	22.3919	22.3919	40.3513	23.3563	100	23.6039
CRMS0161	MRD	2016	no data	no data	no data	2.14593	0.28587	2.2	29.86	2.06335	24.621	24.621	52.5111	32.7964	100	28.8925
CRMS0161	MRD	2017	2017-07-19	67	67	0.782609	0.773913	7.7	25.28	3.17555	22.0031	23.7776	71.987	27.0929	100	31.8023
CRMS0161	MRD	2018	2018-07-25	67	67	2.69761	0.858442	7.6	26.86	3.14931	16.0944	16.0944	57.4213	25.4378	98.7755	27.4377
CRMS0161	MRD	2019	2019-07-17	52.5	52.5	0.2	1.55543	7.3	18.3	0.842041	22.792	23.154	50.6988	20.4832	91.8367	43.8285
CRMS0161	MRD	2020	2020-06-17	11.5	11.5	2.45978	10.5214	31.72	29.9	4.69265	14.5583	20.5454	86.6529	29.4837	96.7347	40.7675
CRMS0161	MRD	2021	2021-06-08	31.3	31.3	3.95217	2.72663	23.19	18	3.3098	48.5487	49.3059	91.0505	54.4454	100	39.4332
CRMS0161	MRD	2022	2022-06-22	27.3	27.3	3.82391	insufficient data	insufficient data	insufficient data	insufficient data	insufficient data	insufficient data	insufficient data	24.1979	100	insufficient data
CRMS0162	MRD	2006	2006-10-04	63.2	63	no data	no data	no data	no data	no data	no data	no data	no data	no data	no data	no data
CRMS0162	MRD	2007	2007-08-28	69	67	no data	1.88326	21.69	11.86	insufficient data	no data	no data	no data	no data	no data	no data
CRMS0162	MRD	2008	2008-08-19	56.4	55	0.224565	15.0073	32.57	21.5	1.21404	no data	no data	no data	no data	no data	no data
CRMS0162	MRD	2009	2009-08-11	67.5	67.5	0.386848	1.0313	23.57	13.1	0.781708	no data	no data	no data	no data	no data	no data
CRMS0162	MRD	2010	no data	no data	no data	0.224348	3.65793	24.47	5.54	0.560408	no data	no data	no data	no data	no data	no data
CRMS0162	MRD	2011	2011-07-19	97.9	73	0.205978	0.257065	2.06	13.13	1.02784	no data	no data	no data	no data	no data	no data
CRMS0162	MRD	2012	no data	no data	no data	3.96402	2.14593	29.86	29.21	4.24837	no data	no data	no data	no data	no data	no data
CRMS0162	MRD	2013	no data	no data	no data	0.186413	0.782609	25.84	8.29	0.854	no data	no data	no data	no data	no data	no data
CRMS0162	MRD	2014	no data	no data	no data	0.216087	2.69761	18.4	3.73	0.732327	8.84214	8.84214	28.4611	11.4723	90.6122	10.9106
CRMS0162	MRD	2015	no data	no data	no data	0.196087	0.2	0.2	2.76	0.495656	14.2747	14.2747	27.0909	12.8835	88.5714	20.078
CRMS0162	MRD	2016	no data	no data	no data	0.393696	2.45978	21.9	1.94	0.516	13.6829	13.6829	36.5439	18.7992	98.3673	25.2336
CRMS0162	MRD	2017	2017-07-19	41.3	32	0.298152	3.95217	25.2	10.75	1.39069	14.1676	15.5723	53.9082	15.969	92.2449	31.9535
CRMS0162	MRD	2018	2018-07-24	41.2	38.5	0.326739	3.82391	15.8	6.31	0.666286	9.54819	9.54819	41.6335	17.2911	97.551	29.2324
CRMS0162	MRD	2019	2019-07-16	54.2	37.5	0.205556	0.738529	1.41	3.6	0.399517	23.2118	23.0211	48.4452	22.3322	99.5918	47.3119
CRMS0162	MRD	2020	2020-06-16	31.7	11.8	0.291304	0.224565	1.74	16.9	1.97265	15.6304	19.3622	76.1841	22.2335	98.3539	47.609
CRMS0162	MRD	2021	2021-07-28	51.8	30	0.491304	0.386848	1.39	20.9	1.67878	13.8621	14.3666	48.7672	18.2851	98.7755	43.3141
CRMS0162	MRD	2022	2022-06-21	28.7	17.5	insufficient data	insufficient data	insufficient data	insufficient data	insufficient data	insufficient data	insufficient data	insufficient data	insufficient data	insufficient data	insufficient data
CRMS0163	MRD	2007	2007-08-29	98.3	98	insufficient data	insufficient data	insufficient data	insufficient data	insufficient data	insufficient data	insufficient data	insufficient data	insufficient data	insufficient data	insufficient data
CRMS0163	MRD	2008	2008-08-22	69.5	69	0.195761	3.96402	24.4	29.37	2.66759	-1.43602	-1.43602	13.8035	-2.83801	34.2857	11.4195
CRMS0163	MRD	2009	2009-08-13	100	100	0.272717	0.186413	0.21	17.42	1.18829	-2.06855	-2.06855	18.8924	-1.13333	41.6327	11.6394
CRMS0163	MRD	2010	no data	no data	no data	0.267717	0.216087	0.3	18.22	0.959339	-3.26831	-1.21934	20.3387	-4.3726	33.8776	15.7702
CRMS0163	MRD	2011	2011-07-18	99	99	0.201196	0.196087	0.23	15.87	1.1818	-2.67032	-2.67032	3.01516	-5.93145	18.3673	14.7426
CRMS0163	MRD	2012	no data	no data	no data	4.60457	0.393696	1.16	20.57	5.93035	-3.84886	-1.91338	33.4397	-3.48949	22.3301	15.909
CRMS0163	MRD	2013	no data	no data	no data	0.233696	0.298152	0.83	15.98	1.7602	-4.12052	-4.12052	13.8571	-2.89807	35.5102	17.0369
CRMS0163	MRD	2014	no data	no data	no data	0.249891	0.326739	1.4	16.54	0.960898	-3.4831	-3.4831	12.9645	-4.36466	28.1633	-3.37987
CRMS0163	MRD	2015	no data	no data	no data	0.205543	0.205556	0.3	13.93	1.4129	-1.88144	-1.88144	5.3162	-1.98401	35.5102	-0.22107
CRMS0163	MRD	2016	no data	no data	no data	0.249457	0.291304	1.3	26.94	1.14735	4.68905	4.68905	24.0383	6.71997	80	6.19084
CRMS0163	MRD	2017	2017-07-17	114.8	50.5	0.221413	0.491304	1.6	27.2	1.72535	3.75049	4.90263	32.5723	4.32224	71.4286	6.51056
CRMS0163	MRD	2018	2018-07-26	147	37.7	0.412717	1.2337	4.2	22.84	1.18322	1.44899	1.44899	23.6557	5.50672	71.4286	4.52435
CRMS0163	MRD	2019	2019-07-18	140.3	26	0.203261	1.02324	5.86	21.4	1.14776	10.8268	11.4176	40.8975	9.04176	86.5306	17.5513
CRMS0163	MRD	2020	2020-06-15	101.1	10.5	0.323913	0.195761	0.35	28.2	2.5151	0.966044	3.7899	47.2433	4.95118	68.5714	13.608
CRMS0163	MRD	2021	2021-06-10	118.8	14	0.218478	0.272717	1.17	17.9	1.49163	-4.5967	-4.31324	23.3519	insufficient data	insufficient data	8.89135
CRMS0163	MRD	2022	2022-06-23	150	15.5	insufficient data	insufficient data	insufficient data	insufficient data	insufficient data	insufficient data	insufficient data	insufficient data	insufficient data	insufficient data	insufficient data
CRMS2608	MRD	2009	2009-07-15	118.8	7	insufficient data	insufficient data	insufficient data	insufficient data	insufficient data	insufficient data	insufficient data	insufficient data	insufficient data	insufficient data	insufficient data
CRMS2608	MRD	2010	2010-06-23	117.6	9.8	0.222609	4.60457	15.31	2.42	0.314653	7.05909	13.2017	30.1265	5.54115	68.9796	17.5698
CRMS2608	MRD	2011	2011-07-18	123.3	8	0.195435	0.233696	0.53	4.84	0.473673	21.1781	21.1781	36.9894	7.94348	66.5306	25.3757
CRMS2608	MRD	2012	2012-07-23	68.3	0	1.98141	0.249891	1.5	23.07	2.9662	-6.94459	-5.21854	29.2467	-6.55931	20.4082	2.21881
CRMS2608	MRD	2013	2013-07-17	99.9	1	0.179022	0.205543	0.28	3.02	0.583184	14.9536	14.9536	29.928	4.12219	63.2653	23.0163
CRMS2608	MRD	2014	2014-07-15	93	2.5	0.302717	0.249457	0.64	2.19	0.501796	2.9299	2.9299	18.5351	0.678367	49.7959	9.82502
CRMS2608	MRD	2015	2015-07-06	89.6	0.5	0.187027	0.221413	0.44	3.87	0.590789	31.4314	31.4314	40.6374	6.98224	63.2653	38.6802
CRMS2608	MRD	2016	2016-08-09	102.2	4	0.23337	0.412717	14.67	0.75	0.268653	7.15049	7.15049	33.3821	9.58301	68.5714	21.833
CRMS2608	MRD	2017	2017-07-17	91.2	16.6	0.199077	0.203261	0.3	3.91	0.505321	21.1923	21.9985	55.8606	10.5264	71.4286	33.4094
CRMS2608	MRD	2018	2018-07-26	103.2	26.5	0.220978	0.323913	2.1	1.86	0.365429	10.1082	10.1082	32.0224	17.6753	87.7551	21.4253
CRMS2608	MRD	2019	2019-07-18	62.5	22.5	0.2	0.218478	1	0.9	0.204082	45.9358	44.9819	73.6982	31.554	95.5102	60.668
CRMS2608	MRD	2020	2020-06-15	86.3	17.3	0.21413	1.29348	5.7	3.7	0.484082	19.8612	23.2795	71.033	21.8983	85.7143	40.8366
CRMS2608	MRD	2021	2021-09-07	121.6	13.5	0.203261	0.463636	1	8.8	0.795102	8.55718	9.11793	37.4899	11.3834	88.9796	24.2647
CRMS2608	MRD	2022	2022-06-23	103.2	16.8	insufficient data	insufficient data	insufficient data	insufficient data	insufficient data	insufficient data	insufficient data	insufficient data	insufficient data	insufficient data	23.3814
CRMS2614	MRD	2007	2007-08-28	89.4	19.3	insufficient data	insufficient data	insufficient data	insufficient data	insufficient data	insufficient data	insufficient data	insufficient data	insufficient data	insufficient data	insufficient data
CRMS2614	MRD	2008	2008-08-22	157	22.6	0.185978	1.98141	4.77	19.3	0.836968	3.87943	3.87943	24.3975	4.02717	59.1837	1.61097
CRMS2614	MRD	2009	2009-08-12	136.4	44.5	0.232717	0.179022	0.21	10.64	0.651747	3.66551	3.66551	58.6224	6.8658	68.2819	2.00287
CRMS2614	MRD	2010	2010-07-14	170.5	52.3	0.216848	0.302717	0.5	16.97	0.886367	2.66204	6.95822	41.5146	4.47025	62.449	5.88079
CRMS2614	MRD	2011	2011-07-20	30	47.5	0.210217	0.187027	0.22	17.68	1.32478	38.0367	38.0367	131.062	17.1326	66.9065	38.4914
CRMS2614	MRD	2012	2012-07-25	32.5	0	5.00087	0.23337	0.3	25.77	5.84376	-0.528847	3.92403	63.9209	3.77891	63.6735	5.79645
CRMS2614	MRD	2013	2013-07-13	36.2	0	0.186304	0.199077	0.25	15.79	1.46322	8.34481	8.34481	41.3251	8.5246	76.7347	8.6222
CRMS2614	MRD	2014	2014-07-15	24.6	0.5	0.211522	0.220978	0.45	13.52	1.2162	1.38377	1.38377	28.5941	5.38077	60.8163	-3.20592
CRMS2614	MRD	2015	2015-07-06	145.2	6.2	0.191304	0.2	0.2	0.22	0.212011	10.5783	10.5783	26.6505	7.90242	79.1908	8.01342
CRMS2614	MRD	2016	2016-09-26	147.9	2.5	0.279674	0.21413	0.7	5.16	0.301184	7.34518	7.34518	40.1612	13.6753	83.6735	7.38214
CRMS2614	MRD	2017	2017-08-22	106.6	47.3	0.284565	0.203261	0.3	20.41	1.75637	9.63065	11.8391	71.1776	10.5458	76.3265	13.0086
CRMS2614	MRD	2018	2018-07-26	98.5	29.5	0.257826	0.843478	3.3	11.1	0.762199	3.5578	3.5578	46.6823	12.1224	80.9129	4.23562
CRMS2614	MRD	2019	2019-07-18	131.8	42	0.2	0.331944	1.52	9.6	0.37102	22.3299	22.8924	55.1348	21.2475	98.3673	27.1955
CRMS2614	MRD	2020	2020-06-18	138.1	21.5	0.318478	0.185978	0.22	14.7	1.08776	10.0415	15.7117	91.6356	18.7834	87.7551	21.139
CRMS2614	MRD	2021	2021-06-07	89	36	0.518478	0.232717	1.22	13.5	1.52286	3.67698	4.1842	57.2952	7.51038	69.3878	11.9963
CRMS2614	MRD	2022	2022-06-20	36	21.7	insufficient data	insufficient data	insufficient data	insufficient data	insufficient data	insufficient data	insufficient data	insufficient data	insufficient data	insufficient data	insufficient data
CRMS2627	MRD	2013	2013-07-16	76.8	0.2	0.178913	0.210217	0.56	4.09	0.676816	11.6857	11.6857	31.0305	9.61807	89.3878	25.7281
CRMS2627	MRD	2014	2014-07-16	39.8	13	0.230543	5.00087	20.07	2.65	0.545469	5.95157	5.95157	25.3118	7.18302	80	10.1271
CRMS2627	MRD	2015	2015-07-08	65.8	13.5	0.639474	0.186304	0.25	6.73	1.05857	5.38874	5.38874	18.3584	3.05117	72.2449	21.0812
CRMS2627	MRD	2016	2016-08-09	26.8	3.5	0.542826	0.211522	1.33	0.99	0.658408	-8.57664	-8.57664	17.2996	-3.55103	33.8776	22.3991
CRMS2627	MRD	2017	2017-07-19	27	21.5	0.598072	0.191304	0.22	23.15	1.27288	-3.43504	-2.27026	36.8659	-3.34244	33.0612	29.0086
CRMS2627	MRD	2018	2018-07-25	80.4	32	0.266413	0.279674	0.98	2.58	0.483469	-7.16025	-7.16025	26.2316	0.747486	54.2857	26.3403
CRMS2627	MRD	2019	2019-07-17	27	27.5	0.2	0.284565	5.74	3.5	0.283673	6.1929	7.14883	33.1401	4.93363	79.1837	47.0788
CRMS2627	MRD	2020	2020-06-17	62.7	8.2	0.257609	0.257826	0.66	18.8	0.929796	-1.41905	0.999951	61.4897	3.61124	59.1837	43.833
CRMS2627	MRD	2021	2021-06-08	94.1	5.7	0.290217	0.2	0.2	18.1	0.846154	-2.31807	-1.77531	36.5549	1.59973	45.6731	43.8199
CRMS2627	MRD	2022	2022-06-22	117.3	20.5	insufficient data	insufficient data	insufficient data	insufficient data	insufficient data	insufficient data	insufficient data	insufficient data	insufficient data	insufficient data	insufficient data
CRMS2634	MRD	2007	2007-08-29	106.9	10.5	insufficient data	insufficient data	insufficient data	insufficient data	insufficient data	insufficient data	insufficient data	insufficient data	insufficient data	insufficient data	insufficient data
CRMS2634	MRD	2008	2008-08-20	80.8	14.5	insufficient data	insufficient data	insufficient data	insufficient data	insufficient data	insufficient data	insufficient data	insufficient data	insufficient data	insufficient data	14.4233
CRMS2634	MRD	2009	2009-08-12	66.7	28.5	0.550339	0.180761	0.22	3.42	0.811716	7.54343	7.54343	50.4636	6.3315	68.1633	13.7687
CRMS2634	MRD	2010	2010-06-24	84.9	29.5	0.217174	0.30163	1.09	3.87	0.504163	3.91496	7.54166	28.4501	2.10026	53.4694	15.6111
CRMS2634	MRD	2011	2011-07-19	83.4	35	0.187065	0.210109	0.25	12.29	0.905633	16.084	16.084	35.1033	5.99921	67.7551	22.9067
CRMS2634	MRD	2012	2012-07-24	73.5	0.1	3.26239	0.193478	0.29	25.76	4.42804	-6.50192	-3.26145	46.4505	-2.78725	33.0612	7.12318
CRMS2634	MRD	2013	no data	124.5	no data	0.19413	2.58435	19.3	6.6	0.846816	13.1742	13.1742	30.67	6.82942	73.4694	23.0821
CRMS2634	MRD	2014	no data	83.6	no data	0.339783	0.178913	0.21	3.27	0.695224	4.24416	4.24416	21.2237	3.5872	66.1224	5.29159
CRMS2634	MRD	2015	2015-07-08	151.5	0.3	0.462273	0.230543	0.46	1.57	0.623604	18.2114	18.2114	32.7368	11.3304	83.2653	22.4122
CRMS2634	MRD	2016	2016-08-09	71.7	10	0.280109	0.639474	0.99	1.61	0.405551	5.54201	5.54201	25.2543	8.22101	80.3347	14.8691
CRMS2634	MRD	2017	2017-07-19	97.9	38	0.201196	0.542826	0.92	20.02	1.24486	11.3104	12.3705	48.3148	5.20279	57.551	23.7936
CRMS2634	MRD	2018	2018-07-25	30.3	43	0.260217	0.598072	1.09	4.76	0.747637	0.787745	0.787745	27.6682	8.13009	73.0612	14.7512
CRMS2634	MRD	2019	2019-07-17	40.6	23.5	0.233696	0.266413	0.83	1.8	0.297551	32.8561	32.5736	56.0097	22.442	92.2449	49.3226
CRMS2634	MRD	2020	2020-06-17	94.7	21.5	0.255435	0.2	0.2	23.7	1.33755	9.2604	13.5923	71.9457	11.7685	73.0612	35.8844
CRMS2634	MRD	2021	2021-06-08	96.7	23.2	0.256522	0.257609	1.1	11.6	1.34327	-6.96487	-6.69023	27.3209	-4.23284	29.7959	20.941
CRMS2634	MRD	2022	2022-06-20	66.8	19.2	insufficient data	insufficient data	insufficient data	insufficient data	insufficient data	insufficient data	insufficient data	insufficient data	insufficient data	insufficient data	insufficient data
CRMS4407	PONT	2007	2007-08-22	65.2	40	insufficient data	insufficient data	insufficient data	insufficient data	insufficient data	insufficient data	insufficient data	insufficient data	insufficient data	insufficient data	34.6455
CRMS4407	PONT	2008	2008-08-14	45.1	30.5	1.34228	0.188202	0.29	10.32	2.53029	-9.34696	-9.34696	23.7616	-0.241725	38.0952	32.1582
CRMS4407	PONT	2009	2009-07-20	85.6	37	2.75333	0.550339	1.88	10.69	3.00268	-9.48734	-9.48734	31.0767	-0.404278	42.8571	39.7285
CRMS4407	PONT	2010	2010-07-16	110.8	38	1.63152	0.217174	0.25	6.45	1.61708	-4.89464	-0.0968398	43.0852	-3.85576	35.4167	45.3982
CRMS4407	PONT	2011	2011-08-11	98.3	34.5	3.70859	0.187065	0.26	14.02	3.36049	-4.6098	-4.6098	23.1427	-5.65719	27.3469	30.5391
CRMS4407	PONT	2012	no data	118.6	no data	3.63554	3.26239	19.11	6.29	2.15198	-3.60578	0.443056	41.7232	2.80163	48.5714	40.2584
CRMS4407	PONT	2013	2013-07-24	121.8	0.4	0.606304	0.19413	0.24	5.66	1.61817	-2.21913	-2.21913	34.144	-0.0266395	51.4286	34.2328
CRMS4407	PONT	2014	2014-07-28	88.6	0.2	0.25967	0.339783	1.08	7.46	1.52119	-6.29788	-6.29788	29.0103	-4.32919	35.9184	51.8182
CRMS4407	PONT	2015	2015-09-02	69.7	0.8	0.67022	0.462273	0.66	10.75	2.69967	-6.31216	-6.31216	20.4779	-4.05311	35.5102	42.8514
CRMS4407	PONT	2016	2016-08-24	56.5	1	0.859	0.280109	0.75	2.02	0.970576	-1.48267	-1.48267	35.7331	4.8391	61.2245	57.5318
CRMS4407	PONT	2017	2017-09-19	63.5	36	0.462763	0.201196	0.25	7.42	1.38507	-6.90353	-2.63354	74.9496	1.02135	48.5714	44.8336
CRMS4407	PONT	2018	2018-08-22	126.6	27	1.09089	0.260217	1.3	9.26	1.84025	-12.2198	-12.2198	12.3764	-1.76488	39.5918	81.9886
CRMS4407	PONT	2019	2019-09-05	110	30.5	0.519565	0.233696	0.5	5.2	1.06041	12.8442	13.1064	61.4926	9.8646	75.102	65.8997
CRMS4407	PONT	2020	2020-06-11	124.7	24	1.12935	0.255435	1.5	12.1	2.35959	-2.20567	4.41391	84.0951	6.83939	56.7347	52.3
CRMS4407	PONT	2021	2021-06-25	116	27.5	0.184783	0.256522	0.8	3.5	0.51551	6.47822	7.20608	72.2284	3.70743	57.9592	insufficient data
CRMS4407	PONT	2022	2022-06-01	115.2	42.5	insufficient data	insufficient data	insufficient data	insufficient data	insufficient data	insufficient data	insufficient data	insufficient data	insufficient data	insufficient data	insufficient data
CRMS4448	MRD	2008	2008-08-20	134.9	0.3	0.188261	1.34228	3.51	21.47	0.645347	47.8357	47.8357	69.2946	47.8044	100	-7.07473
CRMS4448	MRD	2009	2009-08-13	78.3	0.7	0.297174	2.75333	7.38	2.35	0.511388	41.4818	41.4818	84.7038	40.8278	100	-5.44167
CRMS4448	MRD	2010	2010-06-24	66.5	1.3	0.223913	1.63152	5.53	2.27	0.416	43.1295	45.2542	65.7464	38.7051	100	1.42199
CRMS4448	MRD	2011	2011-07-19	78.1	32	0.200435	3.70859	5.43	4.77	0.578939	42.047	42.047	61.9611	31.7624	100	-2.59963
CRMS4448	MRD	2012	2012-07-24	50.1	0	2.10326	3.63554	8.53	29.49	3.09245	24.4928	27.6041	70.7016	28.1871	100	8.62817
CRMS4448	MRD	2013	2013-07-16	63.8	0	0.18163	0.606304	2.34	3.12	0.642204	36.227	36.227	54.4447	30.7358	100	4.16505
CRMS4448	MRD	2014	2014-07-16	4.7	1	0.201522	0.25967	1.28	2.36	0.608122	26.8372	26.8372	45.0435	24.9451	100	-8.58277
CRMS4448	MRD	2015	2015-07-07	32	2	0.313514	0.67022	1.41	6.35	0.925947	40.4327	40.4327	54.8078	31.2389	100	-4.23154
CRMS4448	MRD	2016	2016-08-09	8.9	0	0.383696	0.859	1.65	0.98	0.441347	24.9488	24.9488	46.23	29.8356	100	3.56646
CRMS4448	MRD	2017	2017-07-19	31.3	33.5	0.195326	0.462763	1.39	16.21	0.778449	43.1851	43.7465	79.6693	34.9129	100	4.17409
CRMS4448	MRD	2018	2018-07-25	56.7	37	0.244348	1.09089	2.14	2.24	0.454898	27.8896	27.8896	57.63	35.1861	100	1.26821
CRMS4448	MRD	2019	2019-07-17	56.8	24.5	0.2	0.519565	4.5	1.1	0.244131	52.4055	53.9447	80.4383	41.5872	99.5238	16.2213
CRMS4448	MRD	2020	2020-06-17	28	4	0.230769	1.12935	6.9	7.5	0.744262	24.9273	29.3015	88.9201	28.7765	98.3673	17.8204
CRMS4448	MRD	2021	2021-06-08	9.5	12.7	0.217391	0.184783	0.3	20	1.34082	18.3644	18.7112	55.9913	21.1029	99.1837	17.4399
CRMS4448	MRD	2022	2022-06-22	27.3	9.5	insufficient data	insufficient data	insufficient data	insufficient data	insufficient data	insufficient data	insufficient data	insufficient data	insufficient data	insufficient data	15.72
CRMS4626	MRD	2007	2007-08-28	9.5	29.5	insufficient data	insufficient data	insufficient data	insufficient data	insufficient data	insufficient data	insufficient data	insufficient data	insufficient data	insufficient data	insufficient data
CRMS4626	MRD	2008	2008-08-21	113.3	20.9	0.813913	0.297174	1.12	5.62	0.958621	-10.583	-10.583	5.14797	-11.3392	2.9586	-20.3699
CRMS4626	MRD	2009	2009-08-11	78.7	36.2	2.14815	0.223913	0.29	25.38	5.20922	-9.51256	-9.51256	40.6103	-1.58819	21.0416	-20.743
CRMS4626	MRD	2010	2010-08-18	138.2	59.5	1.84076	0.200435	0.29	19.73	3.22294	-7.51464	-3.73591	30.0273	-4.02207	12.256	-11.7485
CRMS4626	MRD	2011	2011-07-19	161	58	1.59446	2.10326	12.03	24.06	5.07694	-8.77443	-8.77443	18.0194	-6.95201	17.235	-16.9917
CRMS4626	MRD	2012	2012-07-24	146.1	31	13.2972	0.18163	0.22	21.51	10.1471	-3.54561	1.20571	61.6259	-1.16596	36.6821	-12.1117
CRMS4626	MRD	2013	2013-07-15	78.6	3	2.20413	0.201522	0.25	21.17	5.53004	-2.80924	-2.80924	30.1908	-0.0637081	12.3228	-14.3385
CRMS4626	MRD	2014	2014-07-15	7.5	1.5	4.97739	0.313514	0.75	27.85	7.43776	-8.48118	-8.48118	17.3853	-4.00016	12.1851	-2.11194
CRMS4626	MRD	2015	2015-07-08	28.2	10	2.06739	0.383696	1.38	26.82	5.86838	-4.80089	-4.80089	13.5932	-0.70239	17.8487	-1.51957
CRMS4626	MRD	2016	2016-09-26	23.5	9	1.38565	0.195326	0.24	19.31	2.75414	-0.422517	-0.422517	31.5102	5.73662	19.3783	2.87026
CRMS4626	MRD	2017	2017-07-19	83.4	63.2	2.47489	0.244348	0.68	22.98	5.04147	-4.60032	-2.63291	51.2098	1.4255	27.3213	6.84919
CRMS4626	MRD	2018	2018-07-25	84	58.2	3.02685	0.2	0.2	21.65	3.75534	-7.36726	-7.36726	34.1567	2.21752	35.183	-6.73186
CRMS4626	MRD	2019	2019-07-17	86.8	47.5	0.539437	0.230769	0.9	15.3	2.11875	-3.44124	0.732376	35.7308	7.89789	27.082	17.8654
CRMS4626	MRD	2020	2020-06-17	47.9	23.2	2.85978	0.217391	0.5	25.6	4.9151	0.785075	6.3016	80.78	10.8338	55.0113	11.103
CRMS4626	MRD	2021	2021-07-27	63.2	37.7	1.5163	1.84366	3.6	21.4	3.20735	0.975612	1.62761	46.7456	5.03066	30.829	15.9714
CRMS4626	MRD	2022	2022-06-22	72.7	43.5	insufficient data	insufficient data	insufficient data	insufficient data	insufficient data	insufficient data	insufficient data	insufficient data	insufficient data	insufficient data	insufficient data
CRMS0305	Atch	2009	2009-07-28	107.4	0.2	not included	0.813913	5.62	not included	not included	not included	not included	not included	not included	not included	-10.8428
CRMS0305	Atch	2010	2010-06-11	109.2	0.2	not included	2.14815	20.16	not included	not included	not included	not included	not included	not included	not included	-2.74831
CRMS0305	Atch	2011	2011-08-12	119.4	3.3	not included	1.84076	16.26	not included	not included	not included	not included	not included	not included	not included	-4.35955
CRMS0305	Atch	2012	2012-08-07	96	11.5	not included	1.59446	18.91	not included	not included	not included	not included	not included	not included	not included	-11.2369
CRMS0305	Atch	2013	2013-08-28	99.1	14	not included	13.2972	21.9	not included	not included	not included	not included	not included	not included	not included	-4.70963
CRMS0305	Atch	2014	2014-09-08	131.9	17.5	not included	2.20413	12.88	not included	not included	not included	not included	not included	not included	not included	-18.8565
CRMS0305	Atch	2015	2015-08-26	119.1	12.3	not included	4.97739	22.95	not included	not included	not included	not included	not included	not included	not included	-15.709
CRMS0305	Atch	2016	2016-08-16	119.3	13.5	not included	2.06739	20.81	not included	not included	not included	not included	not included	not included	not included	-11.5773
CRMS0305	Atch	2017	2017-09-14	94.6	15	not included	1.38565	4.99	not included	not included	not included	not included	not included	not included	not included	-12.7885
CRMS0305	Atch	2018	2018-08-02	86.2	21	not included	2.47489	19.65	not included	not included	not included	not included	not included	not included	not included	-19.3481
CRMS0305	Atch	2019	2019-09-04	98.2	12.7	not included	3.02685	11.65	not included	not included	not included	not included	not included	not included	not included	-1.41062
CRMS0305	Atch	2020	2020-08-10	102.8	23	not included	0.539437	2.9	not included	not included	not included	not included	not included	not included	not included	-4.64661
CRMS0305	Atch	2021	2021-10-21	71	6.8	not included	2.85978	11.4	not included	not included	not included	not included	not included	not included	not included	-8.76307
CRMS6304	Atch	2009	2009-09-29	106.6	13	not included	1.5163	7.1	not included	not included	not included	not included	not included	not included	not included	insufficient data
CRMS6304	Atch	2010	2010-08-06	177.5	22	not included	3.47935	11.7	not included	not included	not included	not included	not included	not included	not included	-8.07817
CRMS6304	Atch	2011	2011-07-19	137	18.2	not included	0.178696	0.24	not included	not included	not included	not included	not included	not included	not included	-2.45497
CRMS6304	Atch	2012	2012-09-07	128.7	23	not included	0.691087	10.01	not included	not included	not included	not included	not included	not included	not included	-12.1917
CRMS6304	Atch	2013	2013-08-01	92.8	15.2	not included	0.155109	0.19	not included	not included	not included	not included	not included	not included	not included	-3.07961
CRMS6304	Atch	2014	2014-09-29	124.3	5.5	not included	0.160326	0.22	not included	not included	not included	not included	not included	not included	not included	-15.2666
CRMS6304	Atch	2015	2015-07-24	98.8	6	not included	0.169059	0.25	not included	not included	not included	not included	not included	not included	not included	-8.07285
CRMS6304	Atch	2016	2016-07-28	127.4	4.5	not included	0.187065	0.26	not included	not included	not included	not included	not included	not included	not included	7.48896
CRMS6304	Atch	2017	2017-08-23	119.9	1.1	not included	0.175543	0.25	not included	not included	not included	not included	not included	not included	not included	12.8432
CRMS6304	Atch	2018	2018-07-23	152.6	8.5	not included	0.195978	0.32	not included	not included	not included	not included	not included	not included	not included	3.30936
CRMS6304	Atch	2019	2019-07-17	73.7	6	not included	0.315217	12.68	not included	not included	not included	not included	not included	not included	not included	25.9779
CRMS6304	Atch	2020	2020-08-21	79.3	1.2	not included	0.194565	0.83	not included	not included	not included	not included	not included	not included	not included	14.1297
CRMS6304	Atch	2021	2021-07-15	82.8	0.1	not included	0.133696	0.2	not included	not included	not included	not included	not included	not included	not included	5.89655
CRMS0647	Cal/Sab	2007	2007-09-17	93	0.3	not included	no data	no data	not included	not included	not included	not included	not included	not included	not included	no data
CRMS0647	Cal/Sab	2008	2008-10-09	86	1.5	not included	no data	no data	not included	not included	not included	not included	not included	not included	not included	no data
CRMS0647	Cal/Sab	2009	2009-09-17	67.1	3	not included	no data	no data	not included	not included	not included	not included	not included	not included	not included	no data
CRMS0647	Cal/Sab	2010	2010-08-19	101.4	2.3	not included	no data	no data	not included	not included	not included	not included	not included	not included	not included	no data
CRMS0647	Cal/Sab	2011	2011-08-24	109.3	5.3	not included	no data	no data	not included	not included	not included	not included	not included	not included	not included	no data
CRMS0647	Cal/Sab	2012	2012-07-30	103.8	5.5	not included	no data	no data	not included	not included	not included	not included	not included	not included	not included	no data
CRMS0647	Cal/Sab	2013	2013-07-15	97.8	9	not included	1.37657	2.14	not included	not included	not included	not included	not included	not included	not included	8.77647
CRMS0647	Cal/Sab	2014	2014-08-15	102.8	21.5	not included	1.53333	2.8	not included	not included	not included	not included	not included	not included	not included	-3.61775
CRMS0647	Cal/Sab	2015	2015-07-27	78.5	6.5	not included	0.676087	1.1	not included	not included	not included	not included	not included	not included	not included	11.0685
CRMS0647	Cal/Sab	2016	2016-08-30	36.4	0.7	not included	1.175	2.2	not included	not included	not included	not included	not included	not included	not included	22.8624
CRMS0647	Cal/Sab	2017	2017-08-22	112.2	25.5	not included	1.5413	2.1	not included	not included	not included	not included	not included	not included	not included	16.38
CRMS0647	Cal/Sab	2018	2018-07-31	91.5	24.6	not included	3.53043	5.3	not included	not included	not included	not included	not included	not included	not included	1.48856
CRMS0647	Cal/Sab	2019	2019-08-21	74	28.7	not included	0.670652	1.9	not included	not included	not included	not included	not included	not included	not included	24.1235
CRMS0647	Cal/Sab	2020	2020-07-22	84	33	not included	0.583696	0.8	not included	not included	not included	not included	not included	not included	not included	19.012
CRMS0647	Cal/Sab	2021	2021-07-12	53.8	24	not included	0.906522	2.71	not included	not included	not included	not included	not included	not included	not included	31.8143
CRMS0660	Cal/Sab	2012	2012-08-07	91.1	0.2	not included	5.08478	7.62	not included	not included	not included	not included	not included	not included	not included	-0.736186
CRMS0660	Cal/Sab	2013	2013-08-19	113.7	1.4	not included	5.35902	7.66	not included	not included	not included	not included	not included	not included	not included	-4.87942
CRMS0660	Cal/Sab	2014	2014-08-06	91.7	1.6	not included	5.22228	7.52	not included	not included	not included	not included	not included	not included	not included	-9.09425
CRMS0660	Cal/Sab	2015	2015-08-04	92.7	9.5	not included	1.31674	1.81	not included	not included	not included	not included	not included	not included	not included	-0.203448
CRMS0660	Cal/Sab	2016	2016-08-11	71.3	3.3	not included	1.0887	1.49	not included	not included	not included	not included	not included	not included	not included	5.89774
CRMS0660	Cal/Sab	2017	2017-09-18	87	31	not included	2.28337	3.38	not included	not included	not included	not included	not included	not included	not included	0.294428
CRMS0660	Cal/Sab	2018	2018-08-14	111.7	38.5	not included	1.35727	1.76	not included	not included	not included	not included	not included	not included	not included	-11.2217
CRMS0660	Cal/Sab	2019	2019-07-30	105	47.5	not included	1.06848	1.35	not included	not included	not included	not included	not included	not included	not included	15.1724
CRMS0660	Cal/Sab	2020	2020-06-09	84.6	54.5	not included	1.93696	2.17	not included	not included	not included	not included	not included	not included	not included	6.38878
CRMS0660	Cal/Sab	2021	2021-07-27	79.7	46.5	not included	1.06522	1.71	not included	not included	not included	not included	not included	not included	not included	16.7649
CRMS0683	Cal/Sab	2009	2009-09-16	74.7	4	not included	8.36402	11.67	not included	not included	not included	not included	not included	not included	not included	2.77564
CRMS0683	Cal/Sab	2010	2010-08-26	73.4	3.9	not included	5.44261	7.26	not included	not included	not included	not included	not included	not included	not included	8.92851
CRMS0683	Cal/Sab	2011	2011-07-26	112.9	8.3	not included	16.2488	21.39	not included	not included	not included	not included	not included	not included	not included	0.212249
CRMS0683	Cal/Sab	2012	2012-08-07	92.5	7.5	not included	4.58402	6.2	not included	not included	not included	not included	not included	not included	not included	10.8735
CRMS0683	Cal/Sab	2013	2013-08-19	89.5	13.5	not included	5.00315	7.1	not included	not included	not included	not included	not included	not included	not included	7.23252
CRMS0683	Cal/Sab	2014	2014-08-06	80.4	9.7	not included	5.28685	7.61	not included	not included	not included	not included	not included	not included	not included	-4.42544
CRMS0683	Cal/Sab	2015	2015-08-04	109.9	21.5	not included	1.17913	2.01	not included	not included	not included	not included	not included	not included	not included	5.42351
CRMS0683	Cal/Sab	2016	2016-08-11	88.5	2.5	not included	1.12413	1.53	not included	not included	not included	not included	not included	not included	not included	15.5147
CRMS0683	Cal/Sab	2017	2017-09-18	91.4	18	not included	1.99522	2.63	not included	not included	not included	not included	not included	not included	not included	6.92621
CRMS0683	Cal/Sab	2018	2018-08-14	111.8	27	not included	1.08576	1.69	not included	not included	not included	not included	not included	not included	not included	-6.17518
CRMS0683	Cal/Sab	2019	2019-07-30	92.7	20.5	not included	0.45	0.59	not included	not included	not included	not included	not included	not included	not included	19.3675
CRMS0683	Cal/Sab	2020	2020-06-09	83	28	not included	1.44348	1.95	not included	not included	not included	not included	not included	not included	not included	11.1498
CRMS0683	Cal/Sab	2021	2021-07-27	66.3	17.1	not included	0.984783	2.5	not included	not included	not included	not included	not included	not included	not included	20.783
CRMS1858	Cal/Sab	2006	2006-09-12	108.1	4.8	not included	no data	no data	not included	not included	not included	not included	not included	not included	not included	no data
CRMS1858	Cal/Sab	2007	2007-08-24	72.2	13.6	not included	no data	no data	not included	not included	not included	not included	not included	not included	not included	no data
CRMS1858	Cal/Sab	2008	2008-10-09	91.5	20.5	not included	no data	no data	not included	not included	not included	not included	not included	not included	not included	no data
CRMS1858	Cal/Sab	2009	2009-08-28	68.6	14	not included	no data	no data	not included	not included	not included	not included	not included	not included	not included	no data
CRMS1858	Cal/Sab	2010	2010-07-27	99.5	41.1	not included	5.14943	6	not included	not included	not included	not included	not included	not included	not included	-23.0822
CRMS1858	Cal/Sab	2011	2011-07-20	110.1	33.5	not included	12.481	17.2	not included	not included	not included	not included	not included	not included	not included	-37.6345
CRMS1858	Cal/Sab	2012	2012-07-11	119.9	37	not included	3.4527	6.3	not included	not included	not included	not included	not included	not included	not included	-0.597322
CRMS1858	Cal/Sab	2013	2013-08-05	113.5	39.5	not included	1.98707	2.13	not included	not included	not included	not included	not included	not included	not included	-0.965062
CRMS1858	Cal/Sab	2014	2014-08-07	93.5	25.7	not included	4.67261	6.1	not included	not included	not included	not included	not included	not included	not included	-16.2857
CRMS1858	Cal/Sab	2015	2015-09-10	118.1	60.5	not included	1.59739	2.77	not included	not included	not included	not included	not included	not included	not included	7.26215
CRMS1858	Cal/Sab	2016	2016-08-01	74.6	42	not included	2.7862	6.18	not included	not included	not included	not included	not included	not included	not included	22.0144
CRMS1858	Cal/Sab	2017	2017-08-02	108	71.5	not included	2.25967	5.16	not included	not included	not included	not included	not included	not included	not included	12.4026
CRMS1858	Cal/Sab	2018	2018-08-01	94.5	80.5	not included	2.7913	5.37	not included	not included	not included	not included	not included	not included	not included	-0.377507
CRMS1858	Cal/Sab	2019	2019-07-30	76.2	61.5	not included	2.12717	3.4	not included	not included	not included	not included	not included	not included	not included	22.8654
CRMS1858	Cal/Sab	2020	2020-09-29	48.5	48.5	not included	1.08152	1.8	not included	not included	not included	not included	not included	not included	not included	15.4295
CRMS1858	Cal/Sab	2021	2021-08-05	43.2	39.2	not included	1.30435	1.9	not included	not included	not included	not included	not included	not included	not included	28.8005
CRMS0554	Merm	2006	2006-09-25	100.8	19.6	not included	no data	no data	not included	not included	not included	not included	not included	not included	not included	no data
CRMS0554	Merm	2007	2007-08-22	87.5	9.5	not included	0.48	no data	not included	not included	not included	not included	not included	not included	not included	no data
CRMS0554	Merm	2008	2008-08-04	74	5.5	not included	0.435326	0.59	not included	not included	not included	not included	not included	not included	not included	0.410403
CRMS0554	Merm	2009	2009-08-04	82.8	11	not included	2.03	5.06	not included	not included	not included	not included	not included	not included	not included	-1.74199
CRMS0554	Merm	2010	2010-08-19	67.7	11	not included	1.02598	1.21	not included	not included	not included	not included	not included	not included	not included	-6.26457
CRMS0554	Merm	2011	2011-07-20	71.9	15.5	not included	1.89894	2.26	not included	not included	not included	not included	not included	not included	not included	-20.7769
CRMS0554	Merm	2012	2012-07-30	83.1	11.5	not included	0.81766	1.82	not included	not included	not included	not included	not included	not included	not included	-2.83956
CRMS0554	Merm	2013	2013-07-31	60.7	7	not included	0.231522	0.26	not included	not included	not included	not included	not included	not included	not included	6.51267
CRMS0554	Merm	2014	2014-08-26	79	17	not included	0.749783	1.04	not included	not included	not included	not included	not included	not included	not included	9.942
CRMS0554	Merm	2015	2015-08-11	57.5	0	not included	0.169891	0.57	not included	not included	not included	not included	not included	not included	not included	24.9666
CRMS0555	Merm	2016	2016-08-02	52.6	0	not included	0.184239	0.5	not included	not included	not included	not included	not included	not included	not included	56.5388
CRMS0556	Merm	2017	2017-07-19	68.6	11.5	not included	0.170435	0.56	not included	not included	not included	not included	not included	not included	not included	36.42
CRMS0554	Merm	2018	2018-08-14	104.1	15	not included	0.576848	1.1	not included	not included	not included	not included	not included	not included	not included	-6.7175
CRMS0554	Merm	2019	2019-08-13	67.4	16.7	not included	0.123913	0.3	not included	not included	not included	not included	not included	not included	not included	43.7621
CRMS0554	Merm	2020	2020-07-31	98.9	9	not included	0.572826	0.9	not included	not included	not included	not included	not included	not included	not included	22.0865
CRMS0554	Merm	2021	2021-08-10	90.5	14	not included	0.331522	1.7	not included	not included	not included	not included	not included	not included	not included	42.1008
CRMS0568	Merm	2006	2006-08-09	88	0	not included	no data	no data	not included	not included	not included	not included	not included	not included	not included	no data
CRMS0568	Merm	2007	2007-08-31	109.4	6.5	not included	no data	no data	not included	not included	not included	not included	not included	not included	not included	no data
CRMS0568	Merm	2008	2008-08-06	96.1	5.5	not included	0.636522	0.85	not included	not included	not included	not included	not included	not included	not included	14.3358
CRMS0568	Merm	2009	2009-07-17	75.8	11.5	not included	4.02098	4.88	not included	not included	not included	not included	not included	not included	not included	7.6937
CRMS0568	Merm	2010	2010-07-29	98.7	17.7	not included	1.4087	2.9	not included	not included	not included	not included	not included	not included	not included	3.28356
CRMS0568	Merm	2011	2011-07-28	97.2	30	not included	2.06522	3	not included	not included	not included	not included	not included	not included	not included	-9.98644
CRMS0568	Merm	2012	2012-07-18	90.2	37.5	not included	1.36739	2.3	not included	not included	not included	not included	not included	not included	not included	12.5529
CRMS0568	Merm	2013	2013-08-08	71.5	25	not included	0.301087	0.4	not included	not included	not included	not included	not included	not included	not included	no data
CRMS0568	Merm	2014	2014-08-11	80	35	not included	1.02609	1.2	not included	not included	not included	not included	not included	not included	not included	no data
CRMS0568	Merm	2015	2015-08-10	83.6	35	not included	0.351087	0.7	not included	not included	not included	not included	not included	not included	not included	20.7646
CRMS0568	Merm	2016	2016-08-23	49.4	27.8	not included	0.325	0.7	not included	not included	not included	not included	not included	not included	not included	31.0344
CRMS0568	Merm	2017	2017-08-21	78.2	51	not included	0.413043	0.6	not included	not included	not included	not included	not included	not included	not included	35.0531
CRMS0568	Merm	2018	2018-08-03	99.2	72.5	not included	0.416304	0.5	not included	not included	not included	not included	not included	not included	not included	-5.06152
CRMS0568	Merm	2019	2019-08-01	66.5	60.5	not included	0.240217	0.4	not included	not included	not included	not included	not included	not included	not included	38.5893
CRMS0568	Merm	2020	2020-08-19	83.9	62.5	not included	0.683696	0.9	not included	not included	not included	not included	not included	not included	not included	16.6535
CRMS0568	Merm	2021	2021-08-06	91.9	81.2	not included	0.762319	no data	not included	not included	not included	not included	not included	not included	not included	43.1231
CRMS0576	Merm	2006	2006-10-01	101.5	18.8	not included	no data	no data	not included	not included	not included	not included	not included	not included	not included	no data
CRMS0576	Merm	2007	2007-09-05	91.8	33.3	not included	no data	no data	not included	not included	not included	not included	not included	not included	not included	no data
CRMS0576	Merm	2008	2008-08-19	95.9	26	not included	5.65446	12.27	not included	not included	not included	not included	not included	not included	not included	0.712304
CRMS0576	Merm	2009	2009-07-16	78.5	13.3	not included	8.7638	13.62	not included	not included	not included	not included	not included	not included	not included	2.15981
CRMS0576	Merm	2010	2010-08-11	94.6	21.5	not included	7.32696	15.96	not included	not included	not included	not included	not included	not included	not included	14.1606
CRMS0576	Merm	2011	2011-08-01	98.8	20.5	not included	7.7837	13.9	not included	not included	not included	not included	not included	not included	not included	9.5943
CRMS0576	Merm	2012	2012-07-24	81.5	16.5	not included	4.20791	6.44	not included	not included	not included	not included	not included	not included	not included	9.28569
CRMS0576	Merm	2013	2013-07-18	73.6	17	not included	3.19674	4.15	not included	not included	not included	not included	not included	not included	not included	11.6042
CRMS0576	Merm	2014	2014-09-04	100	100	not included	5.22707	6.59	not included	not included	not included	not included	not included	not included	not included	3.15912
CRMS0576	Merm	2015	2015-07-13	18.5	9.5	not included	2.8214	6.69	not included	not included	not included	not included	not included	not included	not included	6.46119
CRMS0576	Merm	2016	2016-08-19	17	8.5	not included	2.69413	4.27	not included	not included	not included	not included	not included	not included	not included	19.4794
CRMS0576	Merm	2017	2017-09-07	88.7	71.5	not included	2.39359	3.23	not included	not included	not included	not included	not included	not included	not included	19.2664
CRMS0576	Merm	2018	2018-10-03	105.3	81.5	not included	2.5837	3.94	not included	not included	not included	not included	not included	not included	not included	3.01621
CRMS0576	Merm	2019	2019-09-24	80.3	61	not included	3.47065	4	not included	not included	not included	not included	not included	not included	not included	26.4172
CRMS0576	Merm	2020	2020-08-18	79.8	62.5	not included	2.42391	3.3	not included	not included	not included	not included	not included	not included	not included	21.0497
CRMS0576	Merm	2021	2021-08-26	90.2	44.5	not included	2.0837	7.1	not included	not included	not included	not included	not included	not included	not included	21.801
CRMS0587	Merm	2007	2007-09-27	130.9	2	not included	no data	no data	not included	not included	not included	not included	not included	not included	not included	no data
CRMS0587	Merm	2008	2008-08-27	81.8	0.6	not included	5.62228	7.72	not included	not included	not included	not included	not included	not included	not included	12.105
CRMS0587	Merm	2009	2009-08-19	101.7	4.5	not included	4.71235	8.18	not included	not included	not included	not included	not included	not included	not included	7.63858
CRMS0587	Merm	2010	2010-08-20	19.5	0	not included	10.9989	14.66	not included	not included	not included	not included	not included	not included	not included	9.85
CRMS0587	Merm	2011	2011-08-01	103.8	7.2	not included	6.77667	8.32	not included	not included	not included	not included	not included	not included	not included	7.21316
CRMS0587	Merm	2012	2012-08-02	103.1	3.3	not included	1.79685	2.76	not included	not included	not included	not included	not included	not included	not included	10.56
CRMS0587	Merm	2013	2013-08-21	92.7	8.5	not included	2.66826	11.08	not included	not included	not included	not included	not included	not included	not included	17.3635
CRMS0587	Merm	2014	2014-07-30	93.5	6	not included	3.97988	5.81	not included	not included	not included	not included	not included	not included	not included	-26.9401
CRMS0587	Merm	2015	2015-08-24	89.4	14	not included	0.533696	0.84	not included	not included	not included	not included	not included	not included	not included	13.9948
CRMS0587	Merm	2016	2016-09-13	85.3	23.5	not included	3.06685	5.64	not included	not included	not included	not included	not included	not included	not included	29.0987
CRMS0587	Merm	2017	2017-08-15	101.4	17.5	not included	0.998696	1.29	not included	not included	not included	not included	not included	not included	not included	14.6231
CRMS0587	Merm	2018	2018-07-25	89.6	28.5	not included	7.23783	12.93	not included	not included	not included	not included	not included	not included	not included	1.89853
CRMS0587	Merm	2019	2019-07-16	92.6	13.1	not included	1.2163	2.06	not included	not included	not included	not included	not included	not included	not included	22.0026
CRMS0587	Merm	2020	2020-07-14	96.7	9.8	not included	1.64891	2.13	not included	not included	not included	not included	not included	not included	not included	0.451292
CRMS0587	Merm	2021	2021-08-10	75.8	4.5	not included	no data	no data	not included	not included	not included	not included	not included	not included	not included	44.2505
CRMS0608	Merm	2012	2012-07-03	90.6	0.5	not included	1.57793	1.95	not included	not included	not included	not included	not included	not included	not included	3.58316
CRMS0608	Merm	2013	2013-08-16	80.5	4.1	not included	2.36489	6.93	not included	not included	not included	not included	not included	not included	not included	6.63561
CRMS0608	Merm	2014	2014-09-15	76.1	3.5	not included	2.48022	4.81	not included	not included	not included	not included	not included	not included	not included	6.21947
CRMS0608	Merm	2015	2015-08-17	116.5	13.5	not included	0.854565	1.27	not included	not included	not included	not included	not included	not included	not included	19.9143
CRMS0608	Merm	2016	2016-09-19	61.2	13.5	not included	0.4825	1.05	not included	not included	not included	not included	not included	not included	not included	27.6891
CRMS0608	Merm	2017	2017-08-24	103.3	28	not included	0.601413	3.13	not included	not included	not included	not included	not included	not included	not included	27.9385
CRMS0608	Merm	2018	2018-09-05	134.7	38.5	not included	2.83596	5.94	not included	not included	not included	not included	not included	not included	not included	-8.76157
CRMS0608	Merm	2019	2019-09-09	96.6	52	not included	0.480435	2.21	not included	not included	not included	not included	not included	not included	not included	34.6221
CRMS0608	Merm	2020	2020-06-15	87.3	37.6	not included	2.13152	4.67	not included	not included	not included	not included	not included	not included	not included	17.7156
CRMS0608	Merm	2021	2021-06-29	110.2	23.5	not included	1.16087	2.21	not included	not included	not included	not included	not included	not included	not included	36.041
CRMS0626	Merm	2006	2006-08-23	113.6	42.2	not included	no data	no data	not included	not included	not included	not included	not included	not included	not included	no data
CRMS0626	Merm	2007	2007-08-30	112	39.1	not included	no data	no data	not included	not included	not included	not included	not included	not included	not included	no data
CRMS0626	Merm	2008	2008-08-25	117.2	34	not included	no data	no data	not included	not included	not included	not included	not included	not included	not included	no data
CRMS0626	Merm	2009	2009-08-24	104.3	36.8	not included	8.24	9	not included	not included	not included	not included	not included	not included	not included	-3.31262
CRMS0626	Merm	2010	2010-07-19	114.6	18.3	not included	2.54133	5.6	not included	not included	not included	not included	not included	not included	not included	1.90843
CRMS0626	Merm	2011	2011-08-03	117.6	41.4	not included	2.41739	4	not included	not included	not included	not included	not included	not included	not included	-13.7973
CRMS0626	Merm	2012	2012-07-25	98	31.2	not included	1.3337	1.6	not included	not included	not included	not included	not included	not included	not included	12.2028
CRMS0626	Merm	2013	2013-08-15	116.4	33.5	not included	1.68315	5.6	not included	not included	not included	not included	not included	not included	not included	17.9799
CRMS0626	Merm	2014	2014-08-20	87.5	33.2	not included	1.72098	4.22	not included	not included	not included	not included	not included	not included	not included	2.28092
CRMS0626	Merm	2015	2015-08-20	121.5	54.5	not included	0.468587	0.67	not included	not included	not included	not included	not included	not included	not included	16.6587
CRMS0626	Merm	2016	2016-08-02	80.1	36	not included	0.298043	0.43	not included	not included	not included	not included	not included	not included	not included	27.2921
CRMS0626	Merm	2017	2017-08-03	99.2	60.5	not included	0.919783	4.04	not included	not included	not included	not included	not included	not included	not included	25.5866
CRMS0626	Merm	2018	2018-08-02	92.3	55.5	not included	0.974459	1.1	not included	not included	not included	not included	not included	not included	not included	-14.1712
CRMS0626	Merm	2019	2019-07-31	69.8	50.3	not included	0.450217	0.81	not included	not included	not included	not included	not included	not included	not included	34.0183
CRMS0626	Merm	2020	2020-08-06	81.5	45.9	not included	1.27641	4.07	not included	not included	not included	not included	not included	not included	not included	17.1347
CRMS0626	Merm	2021	2021-08-06	77.9	48	not included	1.05141	1.88	not included	not included	not included	not included	not included	not included	not included	29.1636
CRMS2493	Merm	2008	2008-10-30	92.5	7.5	not included	no data	no data	not included	not included	not included	not included	not included	not included	not included	no data
CRMS2493	Merm	2009	2009-07-17	103	6	not included	4.62696	11.17	not included	not included	not included	not included	not included	not included	not included	-5.3617
CRMS2493	Merm	2010	2010-08-11	86.9	9	not included	9.08961	10.74	not included	not included	not included	not included	not included	not included	not included	-17.8706
CRMS2493	Merm	2011	2011-08-18	99.9	6.5	not included	7.548	6.99	not included	not included	not included	not included	not included	not included	not included	-23.5591
CRMS2493	Merm	2012	2012-07-17	106.3	10.1	not included	2.39326	4.41	not included	not included	not included	not included	not included	not included	not included	-0.959366
CRMS2493	Merm	2013	2013-08-07	83.4	1.3	not included	0.88587	0.71	not included	not included	not included	not included	not included	not included	not included	-0.137554
CRMS2493	Merm	2014	2014-08-12	52.1	0	not included	9.13739	15.98	not included	not included	not included	not included	not included	not included	not included	1.6653
CRMS2493	Merm	2015	2015-08-25	66.8	19	not included	0.753913	1.34	not included	not included	not included	not included	not included	not included	not included	15.9029
CRMS2493	Merm	2016	2016-07-26	67.9	0	not included	0.850543	3.07	not included	not included	not included	not included	not included	not included	not included	no data
CRMS2493	Merm	2017	2017-07-25	86.2	29	not included	2.35859	10.31	not included	not included	not included	not included	not included	not included	not included	no data
CRMS2493	Merm	2018	2018-07-24	80.8	24.5	not included	10.7748	17.26	not included	not included	not included	not included	not included	not included	not included	no data
CRMS2493	Merm	2019	2019-07-29	86.8	27	not included	0.922826	0.7	not included	not included	not included	not included	not included	not included	not included	no data
CRMS2493	Merm	2020	2020-08-04	102.3	19.5	not included	1.10326	1.3	not included	not included	not included	not included	not included	not included	not included	no data
CRMS2493	Merm	2021	2021-08-18	85.5	19	not included	1.11758	5.4	not included	not included	not included	not included	not included	not included	not included	no data
CRMS0395	Terr	2011	2011-08-26	78.3	2.5	not included	4.89374	8.14	not included	not included	not included	not included	not included	not included	not included	5.52105
CRMS0395	Terr	2012	2012-08-24	76.9	3	not included	4.36048	13.03	not included	not included	not included	not included	not included	not included	not included	7.17053
CRMS0395	Terr	2013	2013-08-21	89.8	15.2	not included	2.49176	3.24	not included	not included	not included	not included	not included	not included	not included	10.6575
CRMS0395	Terr	2014	2014-08-22	109.9	17.5	not included	2.86874	5.35	not included	not included	not included	not included	not included	not included	not included	9.06904
CRMS0395	Terr	2015	2015-08-18	111.6	30.8	not included	2.56253	1.43	not included	not included	not included	not included	not included	not included	not included	14.2427
CRMS0395	Terr	2016	2016-08-15	99.2	40	not included	1.72792	3.25	not included	not included	not included	not included	not included	not included	not included	18.7058
CRMS0395	Terr	2017	2017-10-04	98.2	28.5	not included	3.89264	13.71	not included	not included	not included	not included	not included	not included	not included	5.33727
CRMS0395	Terr	2018	2018-09-20	91.1	27	not included	2.22088	1.01	not included	not included	not included	not included	not included	not included	not included	no data
CRMS0395	Terr	2019	2019-09-06	30.9	12.9	not included	1.1083	15.07	not included	not included	not included	not included	not included	not included	not included	no data
CRMS0395	Terr	2020	2020-07-01	58	24.9	not included	0.630601	6.33	not included	not included	not included	not included	not included	not included	not included	no data
CRMS0395	Terr	2021	2021-10-15	55.9	24.3	not included	1.75659	1.3	not included	not included	not included	not included	not included	not included	not included	no data
CRMS0409	Terr	2007	2007-10-19	98.7	24.5	not included	no data	no data	not included	not included	not included	not included	not included	not included	not included	no data
CRMS0409	Terr	2008	2008-08-07	95.6	24.8	not included	0.165761	0.22	not included	not included	not included	not included	not included	not included	not included	16.9457
CRMS0409	Terr	2009	2009-07-24	95.8	32	not included	0.216739	0.39	not included	not included	not included	not included	not included	not included	not included	14.3177
CRMS0409	Terr	2010	2010-09-02	132.3	34	not included	0.191739	0.21	not included	not included	not included	not included	not included	not included	not included	11.7265
CRMS0409	Terr	2011	2011-08-23	104.1	39.5	not included	0.188804	0.26	not included	not included	not included	not included	not included	not included	not included	9.65766
CRMS0409	Terr	2012	2012-08-16	131.6	37	not included	0.190435	0.22	not included	not included	not included	not included	not included	not included	not included	0.646872
CRMS0409	Terr	2013	2013-08-13	24.2	0.3	not included	0.1325	0.15	not included	not included	not included	not included	not included	not included	not included	13.5556
CRMS0409	Terr	2014	2014-08-18	66.1	9.3	not included	0.12254	0.17	not included	not included	not included	not included	not included	not included	not included	8.21704
CRMS0409	Terr	2015	2015-09-08	67.2	4.5	not included	0.152826	0.2	not included	not included	not included	not included	not included	not included	not included	14.8432
CRMS0409	Terr	2016	2016-08-08	72.4	14.6	not included	0.135217	0.56	not included	not included	not included	not included	not included	not included	not included	11.9237
CRMS0409	Terr	2017	2017-08-07	107	24.7	not included	0.156364	0.25	not included	not included	not included	not included	not included	not included	not included	16.5123
CRMS0409	Terr	2018	2018-08-06	90.2	22.1	not included	0.15413	0.2	not included	not included	not included	not included	not included	not included	not included	2.36198
CRMS0409	Terr	2019	2019-07-16	90.3	14.8	not included	0.365217	0.2	not included	not included	not included	not included	not included	not included	not included	no data
CRMS0409	Terr	2020	2020-08-05	82.9	23.1	not included	0.119565	0.2	not included	not included	not included	not included	not included	not included	not included	no data
CRMS0409	Terr	2021	2021-08-19	95.4	35.4	not included	0.114583	0.2	not included	not included	not included	not included	not included	not included	not included	no data
CRMS0541	Verm/Tech	2007	2007-08-13	39.4	7.1	not included	no data	no data	not included	not included	not included	not included	not included	not included	not included	no data
CRMS0541	Verm/Tech	2008	2008-08-06	68.1	14.5	not included	4.77976	17.73	not included	not included	not included	not included	not included	not included	not included	-26.1921
CRMS0541	Verm/Tech	2009	2009-07-20	69	5.5	not included	5.77221	16.92	not included	not included	not included	not included	not included	not included	not included	-26.5421
CRMS0541	Verm/Tech	2010	2010-05-26	103.2	11.5	not included	4.38641	18.12	not included	not included	not included	not included	not included	not included	not included	-17.2764
CRMS0541	Verm/Tech	2011	2011-08-29	69.9	10.5	not included	5.22043	21.16	not included	not included	not included	not included	not included	not included	not included	-24.7293
CRMS0541	Verm/Tech	2012	2012-10-03	73.1	14.5	not included	13.1958	29.88	not included	not included	not included	not included	not included	not included	not included	-21.0029
CRMS0541	Verm/Tech	2013	2013-09-04	65.6	6.5	not included	8.3412	23.59	not included	not included	not included	not included	not included	not included	not included	-21.1789
CRMS0541	Verm/Tech	2014	2014-07-28	60.4	9.3	not included	8.68196	25.65	not included	not included	not included	not included	not included	not included	not included	-29.1996
CRMS0541	Verm/Tech	2015	2015-07-28	62.7	9.3	not included	7.5788	31.36	not included	not included	not included	not included	not included	not included	not included	-25.9807
CRMS0541	Verm/Tech	2016	2016-09-21	104.2	18.8	not included	3.75652	14.8	not included	not included	not included	not included	not included	not included	not included	-19.6125
CRMS0541	Verm/Tech	2017	2017-09-13	106.8	19.8	not included	5.99935	27.35	not included	not included	not included	not included	not included	not included	not included	-27.7241
CRMS0541	Verm/Tech	2018	2018-07-26	78.9	13.2	not included	11.5714	31.46	not included	not included	not included	not included	not included	not included	not included	-32.2795
CRMS0541	Verm/Tech	2019	2019-07-17	85.3	34	not included	3.11207	19.89	not included	not included	not included	not included	not included	not included	not included	-10.4537
CRMS0541	Verm/Tech	2020	2020-06-11	77.6	27	not included	6.51087	28.7	not included	not included	not included	not included	not included	not included	not included	-11.3958
CRMS0541	Verm/Tech	2021	2021-09-09	97.7	33.5	not included	3.3087	18.52	not included	not included	not included	not included	not included	not included	not included	-15.4432
CRMS0545	Verm/Tech	2007	2007-08-08	58.4	2.5	not included	insufficient data	insufficient data	not included	not included	not included	not included	not included	not included	not included	no data
CRMS0545	Verm/Tech	2008	2008-08-13	108.4	7.3	not included	0.207391	0.88	not included	not included	not included	not included	not included	not included	not included	3.33209
CRMS0545	Verm/Tech	2009	2009-07-29	108.9	15	not included	0.225652	0.49	not included	not included	not included	not included	not included	not included	not included	-6.22714
CRMS0545	Verm/Tech	2010	2010-08-23	120.4	13.5	not included	0.208804	0.32	not included	not included	not included	not included	not included	not included	not included	4.87501
CRMS0545	Verm/Tech	2011	2011-07-18	124.8	15.5	not included	0.224239	0.78	not included	not included	not included	not included	not included	not included	not included	-0.815423
CRMS0545	Verm/Tech	2012	2012-07-18	112.7	21.5	not included	0.449674	1.18	not included	not included	not included	not included	not included	not included	not included	-0.104229
CRMS0545	Verm/Tech	2013	2013-08-19	84	12	not included	0.248587	0.61	not included	not included	not included	not included	not included	not included	not included	-0.893141
CRMS0545	Verm/Tech	2014	2014-08-12	139.4	23	not included	0.253261	0.55	not included	not included	not included	not included	not included	not included	not included	-6.95364
CRMS0545	Verm/Tech	2015	2015-08-26	102.1	8.3	not included	0.208478	0.48	not included	not included	not included	not included	not included	not included	not included	-4.49303
CRMS0545	Verm/Tech	2016	2016-08-23	106	10.7	not included	0.212717	0.3	not included	not included	not included	not included	not included	not included	not included	1.45451
CRMS0545	Verm/Tech	2017	2017-08-15	112.6	11.7	not included	0.207935	0.57	not included	not included	not included	not included	not included	not included	not included	4.44533
CRMS0545	Verm/Tech	2018	2018-08-19	130.7	11.8	not included	0.394239	0.33	not included	not included	not included	not included	not included	not included	not included	-9.23532
CRMS0545	Verm/Tech	2019	2019-08-27	79.1	3.8	not included	0.210976	0.2	not included	not included	not included	not included	not included	not included	not included	12.2944
CRMS0545	Verm/Tech	2020	2020-08-18	93.1	1.6	not included	0.257609	0.2	not included	not included	not included	not included	not included	not included	not included	7.02013
CRMS0545	Verm/Tech	2021	2021-08-25	88.7	0	not included	0.193478	0.5	not included	not included	not included	not included	not included	not included	not included	-5.64564
CRMS0545	Verm/Tech	2022	2022-07-26	90.9	0.3	not included	no data	0.3	not included	not included	not included	not included	not included	not included	not included	no data
CRMS2041	Verm/Tech	2008	2008-08-26	58.6	12.5	not included	insufficient data	insufficient data	not included	not included	not included	not included	not included	not included	not included	-19.2037
CRMS2041	Verm/Tech	2009	2009-08-12	109.8	32.5	not included	3.21848	9.16	not included	not included	not included	not included	not included	not included	not included	-18.7351
CRMS2041	Verm/Tech	2010	2010-07-27	108.8	24.5	not included	4.20478	11.36	not included	not included	not included	not included	not included	not included	not included	-12.3817
CRMS2041	Verm/Tech	2011	2011-08-15	123	25	not included	4.19413	7.79	not included	not included	not included	not included	not included	not included	not included	-13.0065
CRMS2041	Verm/Tech	2012	2012-08-07	86.3	24	not included	3.27598	6.48	not included	not included	not included	not included	not included	not included	not included	-22.6838
CRMS2041	Verm/Tech	2013	2013-07-30	110.6	10.1	not included	1.94121	5.62	not included	not included	not included	not included	not included	not included	not included	-1.04932
CRMS2041	Verm/Tech	2014	2014-08-04	117.2	23.5	not included	3.33283	10.23	not included	not included	not included	not included	not included	not included	not included	-5.78444
CRMS2041	Verm/Tech	2015	2015-09-01	144.1	21	not included	0.724674	2.7	not included	not included	not included	not included	not included	not included	not included	-5.42812
CRMS2041	Verm/Tech	2016	2016-09-02	28.7	10	not included	0.847717	5.6	not included	not included	not included	not included	not included	not included	not included	-4.42544
CRMS2041	Verm/Tech	2017	2017-09-21	132.2	47	not included	1.41402	8.44	not included	not included	not included	not included	not included	not included	not included	5.42351
CRMS2041	Verm/Tech	2018	2018-09-25	160.2	69	not included	2.66337	4.74	not included	not included	not included	not included	not included	not included	not included	15.5147
CRMS2041	Verm/Tech	2019	2019-09-24	157.9	74	not included	0.4	1.2	not included	not included	not included	not included	not included	not included	not included	6.92621
CRMS2041	Verm/Tech	2020	2020-09-18	82.1	47	not included	1.87935	2.3	not included	not included	not included	not included	not included	not included	not included	-6.17518
CRMS2041	Verm/Tech	2021	2021-08-24	144.3	44	not included	0.654348	4.6	not included	not included	not included	not included	not included	not included	not included	19.3675
