# Supplementary material for: Vegetation dieback in the Mississippi River Delta triggered by acute drought and chronic relative sea-level rise
Source: Nat Commun. 2024 Apr 25;15:3518. doi: 10.1038/s41467-024-47828-x (PMC11045820; doi:10.1038/s41467-024-47828-x)
Supplement: Supplementary file 6 — Source Data [file 41467_2024_47828_MOESM6_ESM.xlsx]

## Sheet: Source Data Fig. 2B
Source Data for Figure 2B: Seasonal Mississippi River discharge, 2007 – 2022
	Monthly river discharge (m3/s)
Year	Jan	Feb	Mar	Apr	May	Jun	Jul	Aug	Sep	Oct	Nov	Dec
2007	20398.1	16688.6	15266	17193	17167.5	11216.4	13055.6	8289.04	7801.62	5885.93	6781.43	9873.17
2008	13047.1	16467.6	24447.7	35366.6	29443.8	22220.3	19939	11944.7	12718.4	9640.79	6636.9	9187.38
2009	16257.9	13676.2	16119	20585.2	27479.9	25501.9	13370.2	11363.8	9564.28	17011.7	24742.4	19105.9
2010	20035.4	26564.6	18714.8	22271.3	21585.5	20225.3	17462.2	13948.3	9365.91	8603.6	6716.25	9938.35
2011	8770.8	8847.31	21775.4	23960.3	36670.2	30209	18740.3	11939.1	9244.05	7334.03	8609.27	20845.9
2012	17938.3	19862.5	17893	17059.8	12043.9	6917.45	5024.43	4321.64	4593.69	4894.08	5194.47	6432.86
2013	15620.2	18417.3	16221	18201.9	26850.8	24328.7	18632.6	11454.5	6928.79	6217.49	7362.37	12247.9
2014	17499.1	13577	16235.2	19856.9	18641.1	17516.1	15249	8827.48	9363.08	10525	8708.45	10431.4
2015	13109.4	9496.27	20851.5	26139.5	22404.5	22648.2	28168.6	19786	8158.68	7240.51	10678	21202.9
2016	33637.9	22291.1	26918.8	23039.3	21565.7	17572.8	12984.7	13271	12021.2	10865	8232.36	9119.36
2017	14874.9	15577.7	14670.9	18802.7	28792	27992.9	16291.9	11961.7	10043.2	7268.85	10292.6	8255.04
2018	10190.6	15685.4	34261.4	29273.8	23229.2	15577.7	14214.6	9405.58	12681.5	19360.9	21925.6	22050.3
2019	29528.8	29472.1	37435.3	31994.3	34516.4	34714.8	32051	18009.2	11667	13945.4	18295.4	18635.5
2020	25963.8	31965.9	33581.2	36556.8	29528.8	25258.2	14172.1	10808.3	10150.9	9023.01	10692.2	12106.3
2021	15742.1	15444.5	23795.9	28650.3	21259.6	18468.3	17246.9	10791.3	9442.42	8231.91	9313	9293.25
2022	16410.8	14718.9	12467.3	14241.5	29220.1	16348.5	29022.3	11287.3	7410.18	13196.3	6293.49	12872.9

## Sheet: Source Data Fig. 3
Source Data for Figure 3: Time series of vegetation dieback in the MRD.
Year	Species	# CRMS stations	Mean percent cover	Standard error
2006	Alternanthera philoxeroides (Mart.) Griseb.	3	6.2	6.10027
2007	Alternanthera philoxeroides (Mart.) Griseb.	14	5.23571	2.48297
2008	Alternanthera philoxeroides (Mart.) Griseb.	14	4.55	2.25005
2009	Alternanthera philoxeroides (Mart.) Griseb.	14	4.37857	2.10474
2010	Alternanthera philoxeroides (Mart.) Griseb.	7	8.84286	5.4022
2011	Alternanthera philoxeroides (Mart.) Griseb.	14	4.37143	1.86369
2012	Alternanthera philoxeroides (Mart.) Griseb.	7	4.62857	3.0383
2013	Alternanthera philoxeroides (Mart.) Griseb.	7	1.88571	1.12788
2014	Alternanthera philoxeroides (Mart.) Griseb.	6	1.51667	1.27447
2015	Alternanthera philoxeroides (Mart.) Griseb.	6	3.91667	3.27174
2016	Alternanthera philoxeroides (Mart.) Griseb.	6	1.85	1.35542
2017	Alternanthera philoxeroides (Mart.) Griseb.	14	5.70714	3.04155
2018	Alternanthera philoxeroides (Mart.) Griseb.	13	1.45385	0.621992
2019	Alternanthera philoxeroides (Mart.) Griseb.	13	3.04615	1.53375
2020	Alternanthera philoxeroides (Mart.) Griseb.	13	5.48462	2.36513
2021	Alternanthera philoxeroides (Mart.) Griseb.	13	6.4	3.52016
2022	Alternanthera philoxeroides (Mart.) Griseb.	13	6.22308	2.75767
2006	Colocasia esculenta (L.) Schott	3	0	0
2007	Colocasia esculenta (L.) Schott	13	2.30769	2.26635
2008	Colocasia esculenta (L.) Schott	13	2.19231	2.15098
2009	Colocasia esculenta (L.) Schott	13	0.276923	0.276923
2010	Colocasia esculenta (L.) Schott	6	0	0
2011	Colocasia esculenta (L.) Schott	13	3.86923	2.43948
2012	Colocasia esculenta (L.) Schott	6	0.133333	0.133333
2013	Colocasia esculenta (L.) Schott	6	0.3	0.3
2014	Colocasia esculenta (L.) Schott	5	0.14	0.14
2015	Colocasia esculenta (L.) Schott	5	2.5	2.5
2016	Colocasia esculenta (L.) Schott	5	5.56	5.56
2017	Colocasia esculenta (L.) Schott	13	8.8	4.16322
2018	Colocasia esculenta (L.) Schott	12	11.0917	5.17337
2019	Colocasia esculenta (L.) Schott	12	13.7333	6.71694
2020	Colocasia esculenta (L.) Schott	12	17.1667	8.78021
2021	Colocasia esculenta (L.) Schott	12	17.525	7.93218
2022	Colocasia esculenta (L.) Schott	12	16.1167	7.95886
2006	Echinochloa walteri (Pursh) A. Heller	3	0	0
2007	Echinochloa walteri (Pursh) A. Heller	13	0	0
2008	Echinochloa walteri (Pursh) A. Heller	13	0	0
2009	Echinochloa walteri (Pursh) A. Heller	13	1.14615	1.11301
2010	Echinochloa walteri (Pursh) A. Heller	7	0.1	0.1
2011	Echinochloa walteri (Pursh) A. Heller	13	1.15385	0.964738
2012	Echinochloa walteri (Pursh) A. Heller	6	2.55	2.09026
2013	Echinochloa walteri (Pursh) A. Heller	7	0.242857	0.160144
2014	Echinochloa walteri (Pursh) A. Heller	6	0.05	0.05
2015	Echinochloa walteri (Pursh) A. Heller	5	0	0
2016	Echinochloa walteri (Pursh) A. Heller	5	0	0
2017	Echinochloa walteri (Pursh) A. Heller	14	0.278571	0.248552
2018	Echinochloa walteri (Pursh) A. Heller	12	0.0166667	0.0166667
2019	Echinochloa walteri (Pursh) A. Heller	12	0	0
2020	Echinochloa walteri (Pursh) A. Heller	12	0	0
2021	Echinochloa walteri (Pursh) A. Heller	12	0.0916667	0.0916667
2022	Echinochloa walteri (Pursh) A. Heller	12	2.64167	2.40667
2006	Mikania scandens (L.) Willd.	3	0	0
2007	Mikania scandens (L.) Willd.	13	0	0
2008	Mikania scandens (L.) Willd.	13	0.884615	0.884615
2009	Mikania scandens (L.) Willd.	13	0.0769231	0.0769231
2010	Mikania scandens (L.) Willd.	6	0	0
2011	Mikania scandens (L.) Willd.	13	0.0230769	0.0230769
2012	Mikania scandens (L.) Willd.	6	0	0
2013	Mikania scandens (L.) Willd.	6	0	0
2014	Mikania scandens (L.) Willd.	5	0	0
2015	Mikania scandens (L.) Willd.	5	0	0
2016	Mikania scandens (L.) Willd.	5	0	0
2017	Mikania scandens (L.) Willd.	13	3.82308	2.43358
2018	Mikania scandens (L.) Willd.	12	1.40833	1.28343
2019	Mikania scandens (L.) Willd.	12	3.10833	2.04022
2020	Mikania scandens (L.) Willd.	12	1.96667	1.34544
2021	Mikania scandens (L.) Willd.	12	0.116667	0.06835
2022	Mikania scandens (L.) Willd.	12	0.0916667	0.0829917
2006	Panicum repens L.	3	6.26667	6.26667
2007	Panicum repens L.	14	2.65714	1.8442
2008	Panicum repens L.	14	2.11429	1.23457
2009	Panicum repens L.	14	2.67857	1.57208
2010	Panicum repens L.	7	6.48571	4.57084
2011	Panicum repens L.	14	1.07857	1.0333
2012	Panicum repens L.	7	3.12857	2.34366
2013	Panicum repens L.	7	1.28571	1.28571
2014	Panicum repens L.	6	1.75	1.75
2015	Panicum repens L.	6	1.75	1.75
2016	Panicum repens L.	6	1.28333	1.28333
2017	Panicum repens L.	14	0.585714	0.534199
2018	Panicum repens L.	13	0.269231	0.269231
2019	Panicum repens L.	13	0	0
2020	Panicum repens L.	13	0.0153846	0.0153846
2021	Panicum repens L.	13	0	0
2022	Panicum repens L.	13	0.0153846	0.0153846
2006	Phragmites australis (Cav.) Trin. ex Steud.	3	57.9	21.141
2007	Phragmites australis (Cav.) Trin. ex Steud.	14	51.5571	9.12077
2008	Phragmites australis (Cav.) Trin. ex Steud.	14	41.6857	6.72633
2009	Phragmites australis (Cav.) Trin. ex Steud.	14	57.2429	8.45098
2010	Phragmites australis (Cav.) Trin. ex Steud.	7	34.6143	7.10286
2011	Phragmites australis (Cav.) Trin. ex Steud.	14	59.8929	6.15777
2012	Phragmites australis (Cav.) Trin. ex Steud.	7	11.3	7.51377
2013	Phragmites australis (Cav.) Trin. ex Steud.	7	0.2	0.144749
2014	Phragmites australis (Cav.) Trin. ex Steud.	6	0.2	0.163299
2015	Phragmites australis (Cav.) Trin. ex Steud.	6	0.516667	0.322921
2016	Phragmites australis (Cav.) Trin. ex Steud.	6	1.83333	1.64148
2017	Phragmites australis (Cav.) Trin. ex Steud.	14	27.1714	6.49261
2018	Phragmites australis (Cav.) Trin. ex Steud.	13	33.0231	6.2378
2019	Phragmites australis (Cav.) Trin. ex Steud.	13	28.0923	5.80016
2020	Phragmites australis (Cav.) Trin. ex Steud.	13	12.7	3.49811
2021	Phragmites australis (Cav.) Trin. ex Steud.	13	19.2462	3.60922
2022	Phragmites australis (Cav.) Trin. ex Steud.	13	18.7231	3.83578
2006	Polygonum punctatum Elliott	3	0.1	0.1
2007	Polygonum punctatum Elliott	14	2.05	0.995471
2008	Polygonum punctatum Elliott	15	1.20667	1.0616
2009	Polygonum punctatum Elliott	14	3.02857	1.90968
2010	Polygonum punctatum Elliott	7	8.4	5.02427
2011	Polygonum punctatum Elliott	14	0.871429	0.819101
2012	Polygonum punctatum Elliott	7	2.01429	1.18531
2013	Polygonum punctatum Elliott	7	3.18571	2.05779
2014	Polygonum punctatum Elliott	6	4.66667	3.00562
2015	Polygonum punctatum Elliott	6	3	2.29492
2016	Polygonum punctatum Elliott	6	2.83333	1.81046
2017	Polygonum punctatum Elliott	14	1.98571	1.15001
2018	Polygonum punctatum Elliott	13	4.42308	3.21098
2019	Polygonum punctatum Elliott	13	2.16154	1.49853
2020	Polygonum punctatum Elliott	13	3.4	2.59593
2021	Polygonum punctatum Elliott	13	1.10769	0.813938
2022	Polygonum punctatum Elliott	12	0.55	0.290376
2006	Sagittaria lancifolia L.	3	0	0
2007	Sagittaria lancifolia L.	14	1.05	0.906797
2008	Sagittaria lancifolia L.	14	0.157143	0.109301
2009	Sagittaria lancifolia L.	14	0	0
2010	Sagittaria lancifolia L.	7	1.92857	1.61992
2011	Sagittaria lancifolia L.	14	1.07857	0.9462
2012	Sagittaria lancifolia L.	7	0.0714286	0.0714286
2013	Sagittaria lancifolia L.	7	0	0
2014	Sagittaria lancifolia L.	6	0.566667	0.35932
2015	Sagittaria lancifolia L.	6	0.0833333	0.0833333
2016	Sagittaria lancifolia L.	6	0.0333333	0.0333333
2017	Sagittaria lancifolia L.	14	0.371429	0.371429
2018	Sagittaria lancifolia L.	13	0	0
2019	Sagittaria lancifolia L.	13	0	0
2020	Sagittaria lancifolia L.	13	0.0769231	0.0769231
2021	Sagittaria lancifolia L.	13	0.223077	0.223077
2022	Sagittaria lancifolia L.	13	0.292308	0.172263
2006	Sagittaria platyphylla (Engelm.) J.G. Sm.	3	0	0
2007	Sagittaria platyphylla (Engelm.) J.G. Sm.	13	5.86923	4.68006
2008	Sagittaria platyphylla (Engelm.) J.G. Sm.	15	4.52667	2.89346
2009	Sagittaria platyphylla (Engelm.) J.G. Sm.	14	7.14286	4.35712
2010	Sagittaria platyphylla (Engelm.) J.G. Sm.	6	3.8	2.12022
2011	Sagittaria platyphylla (Engelm.) J.G. Sm.	13	2.3	1.21016
2012	Sagittaria platyphylla (Engelm.) J.G. Sm.	6	1.36667	1.02296
2013	Sagittaria platyphylla (Engelm.) J.G. Sm.	6	1.83333	1.0926
2014	Sagittaria platyphylla (Engelm.) J.G. Sm.	5	7.94	5.88588
2015	Sagittaria platyphylla (Engelm.) J.G. Sm.	5	1.24	0.81768
2016	Sagittaria platyphylla (Engelm.) J.G. Sm.	5	1.7	1.34685
2017	Sagittaria platyphylla (Engelm.) J.G. Sm.	13	1.06154	0.503136
2018	Sagittaria platyphylla (Engelm.) J.G. Sm.	12	1.91667	0.779358
2019	Sagittaria platyphylla (Engelm.) J.G. Sm.	10	2.16	1.03722
2020	Sagittaria platyphylla (Engelm.) J.G. Sm.	12	0.283333	0.212786
2021	Sagittaria platyphylla (Engelm.) J.G. Sm.	10	0.41	0.201908
2022	Sagittaria platyphylla (Engelm.) J.G. Sm.	12	1.525	0.909472
2006	Schoenoplectus americanus (Pers.) Volkart ex Schinz & R. Keller	3	2.7	2.7
2007	Schoenoplectus americanus (Pers.) Volkart ex Schinz & R. Keller	14	3.07143	1.71363
2008	Schoenoplectus americanus (Pers.) Volkart ex Schinz & R. Keller	16	1.03125	1.03125
2009	Schoenoplectus americanus (Pers.) Volkart ex Schinz & R. Keller	16	2.3875	1.64017
2010	Schoenoplectus americanus (Pers.) Volkart ex Schinz & R. Keller	7	0	0
2011	Schoenoplectus americanus (Pers.) Volkart ex Schinz & R. Keller	13	0	0
2012	Schoenoplectus americanus (Pers.) Volkart ex Schinz & R. Keller	7	0	0
2013	Schoenoplectus americanus (Pers.) Volkart ex Schinz & R. Keller	7	0	0
2014	Schoenoplectus americanus (Pers.) Volkart ex Schinz & R. Keller	6	0	0
2015	Schoenoplectus americanus (Pers.) Volkart ex Schinz & R. Keller	6	0	0
2016	Schoenoplectus americanus (Pers.) Volkart ex Schinz & R. Keller	6	0	0
2017	Schoenoplectus americanus (Pers.) Volkart ex Schinz & R. Keller	14	0.0928571	0.0928571
2018	Schoenoplectus americanus (Pers.) Volkart ex Schinz & R. Keller	13	0.192308	0.192308
2019	Schoenoplectus americanus (Pers.) Volkart ex Schinz & R. Keller	11	0.409091	0.409091
2020	Schoenoplectus americanus (Pers.) Volkart ex Schinz & R. Keller	13	0.5	0.5
2021	Schoenoplectus americanus (Pers.) Volkart ex Schinz & R. Keller	11	0.909091	0.909091
2022	Schoenoplectus americanus (Pers.) Volkart ex Schinz & R. Keller	13	1.46923	1.46923
2006	Schoenoplectus deltarum (Schuyler) Soják	3	0	0
2007	Schoenoplectus deltarum (Schuyler) Soják	13	4.26923	4.26923
2008	Schoenoplectus deltarum (Schuyler) Soják	15	1.67333	1.63796
2009	Schoenoplectus deltarum (Schuyler) Soják	15	0.5	0.5
2010	Schoenoplectus deltarum (Schuyler) Soják	6	0.583333	0.374537
2011	Schoenoplectus deltarum (Schuyler) Soják	12	1.6	1.28682
2012	Schoenoplectus deltarum (Schuyler) Soják	6	1.83333	1.83333
2013	Schoenoplectus deltarum (Schuyler) Soják	6	0.05	0.05
2014	Schoenoplectus deltarum (Schuyler) Soják	5	0.4	0.4
2015	Schoenoplectus deltarum (Schuyler) Soják	5	0	0
2016	Schoenoplectus deltarum (Schuyler) Soják	5	0.14	0.14
2017	Schoenoplectus deltarum (Schuyler) Soják	13	0.2	0.2
2018	Schoenoplectus deltarum (Schuyler) Soják	12	0.191667	0.191667
2019	Schoenoplectus deltarum (Schuyler) Soják	10	0.02	0.02
2020	Schoenoplectus deltarum (Schuyler) Soják	12	0	0
2021	Schoenoplectus deltarum (Schuyler) Soják	10	0.05	0.05
2022	Schoenoplectus deltarum (Schuyler) Soják	12	0	0
2006	Spartina alterniflora Loisel.	3	0	0
2007	Spartina alterniflora Loisel.	14	4.24286	2.33143
2008	Spartina alterniflora Loisel.	14	1.70714	0.920193
2009	Spartina alterniflora Loisel.	14	4.78571	2.41601
2010	Spartina alterniflora Loisel.	7	5.85714	3.9667
2011	Spartina alterniflora Loisel.	14	3.42857	1.80197
2012	Spartina alterniflora Loisel.	7	8.4	4.21906
2013	Spartina alterniflora Loisel.	7	3.11429	3.11429
2014	Spartina alterniflora Loisel.	6	2.66667	2.66667
2015	Spartina alterniflora Loisel.	6	1.75	1.75
2016	Spartina alterniflora Loisel.	6	0.75	0.75
2017	Spartina alterniflora Loisel.	14	1.34286	1.34286
2018	Spartina alterniflora Loisel.	13	0.269231	0.269231
2019	Spartina alterniflora Loisel.	13	0.0769231	0.0769231
2020	Spartina alterniflora Loisel.	13	0	0
2021	Spartina alterniflora Loisel.	13	0	0
2022	Spartina alterniflora Loisel.	13	0	0
2006	Spartina patens (Aiton) Muhl.	3	0	0
2007	Spartina patens (Aiton) Muhl.	14	5.42143	3.0613
2008	Spartina patens (Aiton) Muhl.	14	2.37143	1.21395
2009	Spartina patens (Aiton) Muhl.	14	1.78571	1.21429
2010	Spartina patens (Aiton) Muhl.	7	5.14286	3.50631
2011	Spartina patens (Aiton) Muhl.	14	5.17143	3.33451
2012	Spartina patens (Aiton) Muhl.	7	5.81429	2.86958
2013	Spartina patens (Aiton) Muhl.	6	3.8	2.65832
2014	Spartina patens (Aiton) Muhl.	5	6.04	4.03505
2015	Spartina patens (Aiton) Muhl.	5	5.9	3.97618
2016	Spartina patens (Aiton) Muhl.	5	6.78	4.6977
2017	Spartina patens (Aiton) Muhl.	13	2.03846	1.99716
2018	Spartina patens (Aiton) Muhl.	12	1.41667	1.41667
2019	Spartina patens (Aiton) Muhl.	12	2.375	2.375
2020	Spartina patens (Aiton) Muhl.	12	1.93333	1.93333
2021	Spartina patens (Aiton) Muhl.	12	2.60833	2.60833
2022	Spartina patens (Aiton) Muhl.	12	2.64167	2.64167
2006	Typha domingensis Pers.	3	0	0
2007	Typha domingensis Pers.	13	0.769231	0.769231
2008	Typha domingensis Pers.	13	0.5	0.392232
2009	Typha domingensis Pers.	13	1.23077	0.840893
2010	Typha domingensis Pers.	6	1.03333	1.03333
2011	Typha domingensis Pers.	13	2.5	2.5
2012	Typha domingensis Pers.	6	6.16667	4.8247
2013	Typha domingensis Pers.	6	1.93333	1.68675
2014	Typha domingensis Pers.	5	2.06	2.06
2015	Typha domingensis Pers.	5	3	3
2016	Typha domingensis Pers.	5	6.4	5.56642
2017	Typha domingensis Pers.	13	1.36923	1.00278
2018	Typha domingensis Pers.	12	0.716667	0.526543
2019	Typha domingensis Pers.	12	0	0
2020	Typha domingensis Pers.	12	0.025	0.025
2021	Typha domingensis Pers.	12	0.441667	0.347166
2022	Typha domingensis Pers.	12	0.708333	0.708333
2006	Vigna luteola (Jacq.) Benth.	3	0.7	0.556776
2007	Vigna luteola (Jacq.) Benth.	14	5.55714	2.39658
2008	Vigna luteola (Jacq.) Benth.	14	5.37143	2.10286
2009	Vigna luteola (Jacq.) Benth.	14	6.41429	2.75443
2010	Vigna luteola (Jacq.) Benth.	7	5.81429	3.04767
2011	Vigna luteola (Jacq.) Benth.	14	7.90714	3.12142
2012	Vigna luteola (Jacq.) Benth.	7	1.5	1.23693
2013	Vigna luteola (Jacq.) Benth.	7	0.242857	0.242857
2014	Vigna luteola (Jacq.) Benth.	6	2.08333	2.08333
2015	Vigna luteola (Jacq.) Benth.	6	0.383333	0.344883
2016	Vigna luteola (Jacq.) Benth.	6	1.11667	0.70636
2017	Vigna luteola (Jacq.) Benth.	14	3.82143	2.30906
2018	Vigna luteola (Jacq.) Benth.	13	2.66154	1.5844
2019	Vigna luteola (Jacq.) Benth.	14	0.0785714	0.0394726
2020	Vigna luteola (Jacq.) Benth.	12	0.2	0.191089
2021	Vigna luteola (Jacq.) Benth.	13	0.138462	0.114656
2022	Vigna luteola (Jacq.) Benth.	13	1.42308	1.30316
2006	Zizaniopsis miliacea (Michx.) Döll & Asch.	3	0.933333	0.933333
2007	Zizaniopsis miliacea (Michx.) Döll & Asch.	12	0.3	0.3
2008	Zizaniopsis miliacea (Michx.) Döll & Asch.	12	0.291667	0.249684
2009	Zizaniopsis miliacea (Michx.) Döll & Asch.	12	1.23333	1.12036
2010	Zizaniopsis miliacea (Michx.) Döll & Asch.	6	7	4.474
2011	Zizaniopsis miliacea (Michx.) Döll & Asch.	12	3.46667	2.37577
2012	Zizaniopsis miliacea (Michx.) Döll & Asch.	6	2.8	2.74044
2013	Zizaniopsis miliacea (Michx.) Döll & Asch.	6	8.08333	6.37497
2014	Zizaniopsis miliacea (Michx.) Döll & Asch.	5	3.5	3.5
2015	Zizaniopsis miliacea (Michx.) Döll & Asch.	5	1.1	0.678233
2016	Zizaniopsis miliacea (Michx.) Döll & Asch.	5	0.14	0.14
2017	Zizaniopsis miliacea (Michx.) Döll & Asch.	12	0.6	0.582055
2018	Zizaniopsis miliacea (Michx.) Döll & Asch.	11	0.663636	0.579384
2019	Zizaniopsis miliacea (Michx.) Döll & Asch.	11	1.16364	1.14378
2020	Zizaniopsis miliacea (Michx.) Döll & Asch.	11	1.40909	1.40909
2021	Zizaniopsis miliacea (Michx.) Döll & Asch.	11	0.8	0.8
2022	Zizaniopsis miliacea (Michx.) Döll & Asch.	11	0	0

## Sheet: Source Data Fig. 4
Source Data for Figure 4: Annual marsh inundation and salinity May through July in dieback and non-dieback Coastwide Reference Monitoring System stations where Phragmites australis was a significant part of the vegetation community.
		(a) Mean Daily Marsh Inundation (cm, May-July)		(b) Mean Daily Maximum Salinity (psu, May - July)		(c) Mean Maximum Marsh Inundation (cm, May - July)		(d) Mean Maximum Salinity (psu, May - July)
YEAR	Stations	Mean	Std Err	Mean	Standard error	Mean	Standard error	Mean	Standard error
2008	Dieback	10.1525	4.71078	0.547646	0.205711	24.1937	5.64526	3.23462	1.79017
2008	Non-dieback	-0.682416	6.07712	2.34794	0.892781	23.9957	4.15603	5.22538	1.57031
2009	Dieback	10.4893	4.18418	1.06249	0.429628	43.9667	5.55671	3.82615	2.16243
2009	Non-dieback	-2.73886	3.17263	3.86934	0.905158	18.5926	4.42591	8.41133	1.71694
2010	Dieback	15.6398	3.69818	0.634154	0.229717	33.2272	3.8393	4.18643	2.14383
2010	Non-dieback	-2.85333	3.37772	3.90989	1.00061	32.3498	3.17783	8.23529	1.58409
2011	Dieback	21.5377	4.7615	0.669922	0.277323	35.5329	9.03995	4.935	1.73529
2011	Non-dieback	-8.3466	3.7322	5.05484	1.2913	19.0946	3.10946	9.88412	1.84803
2012	Dieback	13.9614	3.62847	4.74639	1.0955	48.9657	12.6601	17.0279	2.26302
2012	Non-dieback	-0.142911	2.57127	3.22564	0.779787	24.3197	5.12399	7.27412	1.75965
2013	Dieback	19.9819	4.08022	0.409297	0.141751	31.9704	4.8665	3.20545	2.08193
2013	Non-dieback	2.663	2.72956	2.22798	0.542812	21.336	2.7636	5.74	1.35651
2014	Dieback	6.10528	3.02062	0.779565	0.376582	23.2685	2.88519	4.24429	2.24181
2014	Non-dieback	-6.40128	3.06524	3.34328	0.672574	19.5677	4.98835	7.48833	1.65832
2015	Dieback	17.1757	4.07209	0.426868	0.124624	27.2282	3.76381	2.30357	1.43351
2015	Non-dieback	5.81459	3.33276	1.33299	0.434152	26.4082	5.41415	4.06167	1.72138
2016	Dieback	15.1642	3.19428	0.556373	0.138319	31.7105	2.99941	2.25643	0.848909
2016	Non-dieback	14.8705	4.56135	1.35419	0.282715	36.1878	7.63836	3.33833	0.962071
2017	Dieback	22.5335	3.68161	0.480288	0.14995	31.7105	2.99941	8.54214	2.19226
2017	Non-dieback	10.049	4.39814	1.66297	0.372508	36.1878	7.63836	5.33722	1.60184
2018	Dieback	15.3243	3.7754	0.68432	0.235349	32.4762	3.8634	2.64714	1.34881
2018	Non-dieback	-5.86932	2.32279	3.11801	0.82049	16.2452	4.63728	6.50556	1.84381
2019	Dieback	40.2433	4.81525	0.266405	0.0311141	55.9098	3.66734	0.55	0.209853
2019	Non-dieback	21.0041	3.95527	1.01376	0.227647	72.754	22.877	5.69444	1.62262
2020	Dieback	32.9148	3.9533	0.67995	0.218169	75.7743	3.64773	3.24286	1.61663
2020	Non-dieback	10.4839	2.65555	1.48665	0.346237	32.4415	2.82875	4.55556	1.59559
2021	Dieback	27.0954	3.60958	0.666864	0.251456	45.9517	5.15768	4.85	1.84005
2021	Non-dieback	20.0044	4.9937	1.14193	0.220298	37.7864	13.1469	4.3125	1.52134

## Sheet: Source Data Fig. 5
Source Data for Figure 5: Time series of salinity and hydrological conditions across marsh dieback areas in the MRD.
	Daily maximum salinity (psu, May - Jul)		Maxiumum salinity (psu, Jun-Jul)		Maximum salinity (Aug-Oct)		Percent time flooded (Mar-Oct)		Mean daily maximum marsh inundation depth (cm, Mar-Oct)		Mean monthly maximum marsh inundation depth (cm, Mar-Oct)
Year	Mean	Standard error	Mean	Standard error	Mean	Standard error	Mean	Standard error	Mean	Standard error	Mean	Standard error
2008	0.602571	0.0549714	4.04615	1.79767	18.9	2.83741	47.7451	11.3312	6.12005	5.14607	22.6867	6.18315
2009	1.12327	0.109725	5.85714	2.50695	10.9964	2.66608	50.5042	7.08862	4.80532	3.82509	23.9255	3.44069
2010	0.685571	0.052338	3.13214	1.70529	9.91643	2.33352	37.8611	9.10308	2.2605	3.60083	18.7124	3.51211
2011	0.682989	0.0518144	4.15571	2.08067	13.7429	2.24743	49.2438	9.26761	3.7408	3.35702	22.9419	4.41053
2012	4.91975	0.284201	17.0279	2.26302	25.3393	0.901952	44.6336	7.73137	1.98972	3.11546	29.6464	3.9664
2013	0.552126	0.0494774	4.72571	2.48474	10.505	2.32385	61.405	7.49273	5.8981	3.07513	22.8308	3.01973
2014	0.977619	0.0841252	5.09	2.43777	10.3886	2.87388	55.7594	7.95514	3.22851	2.82399	19.8779	2.80451
2015	0.505546	0.0382631	3.31643	1.94461	10.0243	2.66078	67.7403	6.89898	8.48884	2.90497	25.9046	2.78468
2016	0.850214	0.0658988	5.31571	2.86283	7.46857	2.62327	70.3166	6.96877	11.5978	2.85906	30.7002	2.82659
2017	0.797181	0.0780434	6.31929	2.70562	17.3043	2.3895	67.318	6.33397	10.2028	2.89815	31.2227	2.6967
2018	1.06225	0.0888257	6.61786	2.91402	10.1343	2.83438	71.9574	6.09189	10.9492	3.11238	29.8979	2.76359
2019	0.307214	0.0183205	1.66429	1.09372	8.39286	2.33077	86.7984	5.12393	20.0503	2.97611	36.4047	2.78142
2020	1.05076	0.0936153	6.24286	2.34464	18.8071	2.67763	79.5033	4.62865	16.766	2.79232	48.1655	2.64667
2021	0.897043	0.0837551	6.06429	2.37895	15.2077	1.58027	66.9735	7.82927	10.1902	4.4995	34.3268	4.87604
2022	1.49489	0.149488	6.48462	1.13617	7.41538	1.46221			7.57004	8.56002	22.7412	8.74859

## Sheet: Source Data Fig. 6
Source Data for Figure 6: Vegetation states and impact of marsh inundation and salinity
	Vegetation Percent Cover		Percent time flooded		Number of days salinity > 10 psu
Vegetation State	Mean	Standard error	Mean	Standard error	Mean	Standard error
Peak	109.405	4.40776	51.6686	4.6209	5.36364	2.02345
Decline	77.8742	7.75542	68.0617	5.1122	10.6129	3.59291
Dieback	50.775	13.2392	44.4866	8.17917	27.1429	9.3825
Impact	53.7917	6.80777	64.6305	3.95032	5.83019	2.12759
Recovery	90.5614	5.09618	70.5329	3.86709	6.95455	2.21349
Resumption	82.25	6.99749	77.0073	6.44201	4.57143	2.42404

## Sheet: Source Data Fig. 7
Source Data for Figure 7: Relationships between Phragmites cover dynamics and marsh inundation and salinity
(a) Peaks and Dieback states				(b) Decline state			(c) Recovery state
Relative Phragmites cover (%)	Mean Daily Maximum Salinity (psu, Mar - Oct)	Mean Marsh Inundation (cm, Mar - Oct)		Percent change in cover	Maximum Inundation (cm, May-July)		Percent Recovery	Mean Daily Maximum Salinity (psu, Aug - Oct)	Mean Marsh Inundation (cm, May-July)
100	0.818857	-8.27206		-52.6667	59.4225		16.3498	3.48	-0.923677
91.0256	0.597946	7.63331		-74.6479	69.3923		34.3284	3.35	-4.46708
83.6478	1.23911			-25.1572	14.0607		33.7349	1.94	-0.902301
100	0.785429	-5.23644		-62.1749	53.8624		50	2.04	7.71758
79.8742	0.924	-7.24957		-40.3846	28.0644		54.1667	2.04	1.37854
85.7143	No data	17.6654		-89.697	80.6303		93.9759	2.04	10.7647
86.2245	4.14131	14.1559		-19.4969	27.5867		62.5	0.9	4.66715
100	1.02784			-42.6573	65.7239		68.2353	4.4
100	1.18829	-1.13333		-22.619	27.6255		24.2038	2.32	-4.82
99	1.1818	-5.93145		-78.0952	86.6529		16	3.72	-5.74
85.086	0.651747	6.8658		-68.5333	76.1841		25.5319	1.8	9.35
100	0.886367	4.47025		-29.5918	13.8035		52.9167	1.9	41.5
90.8222	1.32478	17.1326		-25.3465	23.6557		82.3834	3	49.6
49.5798	No data	-3.19166		-31.0345	40.8975		89.911	3.5	No data
100	3.22294	-4.02207		-59.6154	47.2433		16.3522	14.44	-9.29
97.479	5.07694	-6.95201		-37.6321	46.6823		20.1258	3.86	8.7
0	3.81808	-9.79666		-48.8095	91.6356		10.4895	11	13.8
0	3.0328	2.14046		-70.1818	61.4897		18.5185	13.1	No data
0	4.20939	-1.38004		-30.4878	36.5549		7.53425	5.5	12.31
0	11.8444	22.8937		-45.3488	56.0097		31	16.9	16
0	4.24837	No data		-23.75	23.7616		30.303	4.7	-4.49
0	5.93035	-3.48949		-25	12.3764		25	4.4	26.1
0	5.84376	3.77891		-33.7838	80.4383
5.04202	5.53004	-0.0637081		-83.6735	88.9201
				-29.1525	5.14797
				-46.5517	61.6259
				-18.3849	35.7308
				-51.1579	80.78

## Sheet: Source Data Fig. 8
Source Data for Figure 8: Relationship between total vegetation cover and mean marsh inundation during the growing season at dieback CRMS stations in the MRD
Year	State	Total percent vegetation cover	Mean marsh inundation depth (cm, Mar-Oct)
2007	Peak	113.3	-3.19166
2007	Peak	84.5	17.6654
2008	Decline	78.7	-11.3392
2008	Decline	69.5	-2.83801
2008	Peak	88.7	-1.13774
2008	Decline	98.3	-0.241725
2008	Decline	59.7	0.195501
2008	Decline	88.7	8.85815
2008	Decline	65	15.4859
2009	Peak	145.5	-5.34609
2009	Peak	85.4	-5.23644
2009	Recovery	83.4	-2.68227
2009	Recovery	138.2	-1.58819
2009	Peak	100	-1.13333
2009	Recovery	118.6	-0.404278
2009	Recovery	93.4	4.76826
2009	Peak	124.5	6.3315
2009	Peak	157	6.8658
2009	Recovery	98	18.7647
2010	Peak	122.9	-8.48311
2010	Peak	161	-4.02207
2010	Peak	121.8	-3.85576
2010	Peak	83.6	2.10026
2010	Peak	136.4	4.47025
2011	Peak	98.2	-8.27206
2011	Peak	102.5	-7.24957
2011	Peak	146.1	-6.95201
2011	Peak	99	-5.93145
2011	Peak	88.6	-5.65719
2011	Peak	129	-5.52121
2011	Peak	122.2	3.58702
2011	Peak	151.5	5.99921
2011	Peak	103	7.63331
2011	Peak	84.5	14.1559
2011	Peak	170.5	17.1326
2011	Peak	63.8	31.7624
2012	Peak	130	-1.23838
2012	Decline	78.6	-1.16596
2013	Impact	82.1	-1.64559
2013	Impact	68.3	4.12219
2013	Impact	71.7	6.82942
2013	Impact	30	8.5246
2013	Impact	27	9.61807
2013	Impact	4.7	30.7358
2014	Impact	109.4	-6.20463
2014	Impact	69.7	-4.32919
2014	Impact	7.5	-4.00016
2014	Impact	99.9	0.678367
2014	Impact	97.9	3.5872
2014	Impact	32.5	5.38077
2014	Recovery	80.4	7.18302
2014	Impact	32	24.9451
2015	Impact	56.5	-4.05311
2015	Impact	28.2	-0.70239
2015	Impact	93.8	1.70496
2015	Recovery	27	3.05117
2015	Impact	93	6.98224
2015	Impact	36.2	7.90242
2015	Impact	30.3	11.3304
2015	Impact	8.9	31.2389
2016	Decline	62.7	-3.55103
2016	Impact	95.5	-2.99976
2016	Impact	63.5	4.8391
2016	Impact	23.5	5.73662
2016	Recovery	40.6	8.22101
2016	Recovery	89.6	9.58301
2016	Impact	24.6	13.6753
2016	Impact	31.3	29.8356
2017	Recovery	94.1	-3.34244
2017	Recovery	120.8	-2.37231
2017	Recovery	124	-1.96519
2017	Recovery	126.6	1.02135
2017	Recovery	83.4	1.4255
2017	Recovery	114.8	4.32224
2017	Recovery	94.7	5.20279
2017	Recovery	122.3	8.08504
2017	Recovery	81.3	9.65789
2017	Recovery	102.2	10.5264
2017	Recovery	145.2	10.5458
2017	Recovery	41.3	15.969
2017	Recovery	84.2	18.4148
2017	Recovery	67	27.0929
2017	Recovery	56.7	34.9129
2018	Peak	139.6	-5.36757
2018	Decline	110	-1.76488
2018	Resumption	92.4	-0.30571
2018	Peak	117.3	0.747486
2018	Resumption	84	2.21752
2018	Peak	140.4	3.50247
2018	Decline	147	5.50672
2018	Recovery	96.7	8.13009
2018	Decline	68.2	10.2756
2018	Decline	147.9	12.1224
2018	Resumption	41.2	17.2911
2018	Recovery	91.2	17.6753
2018	Recovery	60.1	23.3815
2018	Resumption	67	25.4378
2018	Peak	56.8	35.1861
2019	Peak	106.9	4.93363
2019	Recovery	116.7	6.22799
2019	Decline	86.8	7.89789
2019	Decline	140.3	9.04176
2019	Recovery	124.7	9.8646
2019	Peak	98.4	12.1
2019	Recovery	74.1	16.5204
2019	Decline	118.6	20.2783
2019	Recovery	106.6	21.2475
2019	Resumption	54.2	22.3322
2019	Decline	66.8	22.442
2019	Resumption	103.2	31.554
2019	Resumption	56.2	39.1266
2019	Decline	28	41.5872
2020	Decline	112.8	1.19504
2020	Decline	80.8	3.61124
2020	Decline	101.1	4.95118
2020	Peak	99.1	6.00201
2020	Resumption	116	6.83939
2020	Decline	47.9	10.8338
2020	Resumption	65.2	11.7685
2020	Decline	55.6	16.6815
2020	Decline	135.3	18.7017
2020	Decline	98.5	18.7834
2020	Resumption	62.5	21.8983
2020	Decline	31.7	22.2335
2020	Decline	9.5	28.7765
2020	Decline	11.5	29.4837
2020	Decline	7.7	36.5752
2021	Recovery	90.9	-8.76722
2021	Recovery	119.7	-6.91468
2021	Resumption	45.1	-4.23284
2021	Decline	66.7	1.59973
2021	Resumption	115.2	3.70743
2021	Peak	104.9	4.90664
2021	Recovery	63.2	5.03066
2021	Recovery	131.8	7.51038
2021	Resumption	88.9	8.87626
2021	Resumption	86.3	11.3834
2021	Recovery	21.4	17.1393
2021	Recovery	51.8	18.2851
2021	Recovery	27.3	21.1029
2021	Recovery	31.3	54.4454
2022	Decline	117.7	-4.2733
2022	Recovery	118.1	2.78548
2022	Resumption	27.3	24.1979
